# Supplementary material for: Comparative Genomic Analysis of a Novel Vibrio sp. Isolated from an Ulcer Disease Event in Atlantic Salmon (Salmo salar)
Source: Microorganisms. 2023 Jul 2;11(7):1736. doi: 10.3390/microorganisms11071736 (PMC10385127; doi:10.3390/microorganisms11071736)
Supplement: Supplementary file 1 [file microorganisms-11-01736-s001.zip]

Archive with 7 entries (7 files):
- Article 1- Supplementary Figures.pdf
- Article 1- Supplementary Tables .pdf
- Supplementary file 1- GIs- chromosome1- Vibrio sp. J383.csv
- Supplementary file 2- GIs- chromosome 2-Vibrio sp. J383.csv
- Supplementary file 3- GIs of plasmid- Vibrio sp. J383.csv
- Supplementary file 4- T6SS genes- Vibrio sp. J383.xlsx
- Supplemetary file 5- Comparison of GI21 to GI12.xlsx
