# Supplementary material for: Comparative Genomic Analysis of a Novel Vibrio sp. Isolated from an Ulcer Disease Event in Atlantic Salmon (Salmo salar)
Source: Microorganisms. 2023 Jul 2;11(7):1736. doi: 10.3390/microorganisms11071736 (PMC10385127; doi:10.3390/microorganisms11071736)
Supplement: Supplementary file 1 [file microorganisms-11-01736-s001.zip › Supplementary file 1- GIs- chromosome1- Vibrio sp. J383.csv]

Island start	Island end	Length	Method	Gene name	Gene ID	Locus	Gene start	Gene end	Strand	Product	External Annotations
351087	359747	8660	IslandPath-DIMOB				351087	351212	-1	hypothetical protein
351087	359747	8660	IslandPath-DIMOB				351311	352504	1	Uncharacterized protein YhiN
351087	359747	8660	IslandPath-DIMOB				352627	353451	1	Tn7-like transposition protein A
351087	359747	8660	IslandPath-DIMOB				353441	355600	1	Transposon Tn7 transposition protein tnsB
351087	359747	8660	IslandPath-DIMOB				355590	357041	1	Tn7-like transposition protein C
351087	359747	8660	IslandPath-DIMOB				357076	358476	1	Tn7-like transposition protein D
351087	359747	8660	IslandPath-DIMOB				358724	359125	1	hypothetical protein
351087	359747	8660	IslandPath-DIMOB				359109	359747	1	hypothetical protein
1482562	1492335	9773	IslandPath-DIMOB				1482562	1483869	1	hypothetical protein
1482562	1492335	9773	IslandPath-DIMOB				1484233	1485075	1	Formate efflux transporter FocA
1482562	1492335	9773	IslandPath-DIMOB				1485215	1486039	1	Tn7-like transposition protein A
1482562	1492335	9773	IslandPath-DIMOB				1486029	1488188	1	Transposon Tn7 transposition protein tnsB
1482562	1492335	9773	IslandPath-DIMOB				1488178	1489629	1	Tn7-like transposition protein C
1482562	1492335	9773	IslandPath-DIMOB				1489664	1491064	1	Tn7-like transposition protein D
1482562	1492335	9773	IslandPath-DIMOB				1491312	1491713	1	hypothetical protein
1482562	1492335	9773	IslandPath-DIMOB				1491697	1492335	1	hypothetical protein
1603504	1610398	6894	IslandPath-DIMOB				1603504	1604313	1	hypothetical protein
1603504	1610398	6894	IslandPath-DIMOB				1604349	1605305	-1	Mobile element protein
1603504	1610398	6894	IslandPath-DIMOB				1605618	1606169	1	hypothetical protein
1603504	1610398	6894	IslandPath-DIMOB				1606304	1606816	1	hypothetical protein
1603504	1610398	6894	IslandPath-DIMOB				1606951	1607751	1	hypothetical protein
1603504	1610398	6894	IslandPath-DIMOB				1607963	1608628	1	hypothetical protein
1603504	1610398	6894	IslandPath-DIMOB				1608780	1609355	1	hypothetical protein
1603504	1610398	6894	IslandPath-DIMOB				1609490	1610026	1	Unknown
1603504	1610398	6894	IslandPath-DIMOB				1610072	1610398	1	FIG01204830: hypothetical protein
1908572	1948328	39756	IslandPath-DIMOB				1908572	1909660	1	hypothetical protein
1908572	1948328	39756	IslandPath-DIMOB				1909788	1910048	1	phage transcriptional regulator, AlpA
1908572	1948328	39756	IslandPath-DIMOB				1910064	1911533	1	Hyphotheical protein
1908572	1948328	39756	IslandPath-DIMOB				1912005	1912664	1	hypothetical protein
1908572	1948328	39756	IslandPath-DIMOB				1912760	1912927	-1	hypothetical protein
1908572	1948328	39756	IslandPath-DIMOB				1913168	1913452	-1	hypothetical protein
1908572	1948328	39756	IslandPath-DIMOB				1913844	1914608	-1	hypothetical protein
1908572	1948328	39756	IslandPath-DIMOB				1915177	1915614	-1	hypothetical protein
1908572	1948328	39756	IslandPath-DIMOB				1915682	1916116	-1	hypothetical protein
1908572	1948328	39756	IslandPath-DIMOB				1916113	1916589	-1	UPF0758 family protein
1908572	1948328	39756	IslandPath-DIMOB				1916745	1916858	1	hypothetical protein
1908572	1948328	39756	IslandPath-DIMOB				1916990	1917193	1	Predicted transcriptional regulator
1908572	1948328	39756	IslandPath-DIMOB				1917337	1919094	1	hypothetical protein
1908572	1948328	39756	IslandPath-DIMOB				1919096	1921606	1	hypothetical protein
1908572	1948328	39756	IslandPath-DIMOB				1921730	1921849	1	hypothetical protein
1908572	1948328	39756	IslandPath-DIMOB				1921972	1922235	1	hypothetical protein
1908572	1948328	39756	IslandPath-DIMOB				1922366	1922827	-1	hypothetical protein
1908572	1948328	39756	IslandPath-DIMOB				1922959	1923348	1	Transcriptional regulator, Xre family
1908572	1948328	39756	IslandPath-DIMOB				1923661	1925790	1	ATP-dependent DNA helicase RecQ
1908572	1948328	39756	IslandPath-DIMOB				1925790	1927127	1	hypothetical protein
1908572	1948328	39756	IslandPath-DIMOB				1927242	1928771	-1	Deoxyguanosinetriphosphate triphosphohydrolase (EC 3.1.5.1), subgroup 1
1908572	1948328	39756	IslandPath-DIMOB				1929140	1930396	1	hypothetical protein
1908572	1948328	39756	IslandPath-DIMOB				1930389	1931078	1	hypothetical protein
1908572	1948328	39756	IslandPath-DIMOB				1931044	1933386	1	hypothetical protein
1908572	1948328	39756	IslandPath-DIMOB				1933873	1934031	-1	Phosphoglycolate phosphatase (EC 3.1.3.18)
1908572	1948328	39756	IslandPath-DIMOB				1934131	1934880	-1	Mobile element protein
1908572	1948328	39756	IslandPath-DIMOB				1934880	1936328	-1	Transposase
1908572	1948328	39756	IslandPath-DIMOB				1936442	1936687	-1	Phosphoglycolate phosphatase (EC 3.1.3.18)
1908572	1948328	39756	IslandPath-DIMOB				1936791	1937150	1	Transcriptional regulator, HxlR family
1908572	1948328	39756	IslandPath-DIMOB				1937503	1938396	-1	Transcriptional regulator, LysR family
1908572	1948328	39756	IslandPath-DIMOB				1938813	1939019	1	Flp pilus assembly protein, pilin Flp
1908572	1948328	39756	IslandPath-DIMOB				1939179	1939619	1	Type IV prepilin peptidase TadV/CpaA
1908572	1948328	39756	IslandPath-DIMOB				1939641	1940465	1	Flp pilus assembly protein RcpC/CpaB
1908572	1948328	39756	IslandPath-DIMOB				1940468	1941835	1	Type II/IV secretion system secretin RcpA/CpaC, associated with Flp pilus assembly
1908572	1948328	39756	IslandPath-DIMOB				1941832	1942311	1	FIG01205343: hypothetical protein
1908572	1948328	39756	IslandPath-DIMOB				1942311	1943552	1	Type II/IV secretion system ATPase TadZ/CpaE, associated with Flp pilus assembly
1908572	1948328	39756	IslandPath-DIMOB				1943549	1944820	1	Type II/IV secretion system ATP hydrolase TadA/VirB11/CpaF, TadA subfamily
1908572	1948328	39756	IslandPath-DIMOB				1944822	1945724	1	Flp pilus assembly protein TadB
1908572	1948328	39756	IslandPath-DIMOB				1945721	1946563	1	Type II/IV secretion system protein TadC, associated with Flp pilus assembly
1908572	1948328	39756	IslandPath-DIMOB				1946575	1947312	1	Flp pilus assembly protein TadD, contains TPR repeat
1908572	1948328	39756	IslandPath-DIMOB				1947299	1947781	1	Flp pilus assembly membrane protein TadE
1908572	1948328	39756	IslandPath-DIMOB				1947768	1948328	1	Flp pilus assembly surface protein TadF, ATP/GTP-binding motif
2147286	2180013	32727	IslandPath-DIMOB				2147286	2148470	1	hypothetical protein
2147286	2180013	32727	IslandPath-DIMOB				2148470	2150194	1	Signal transduction histidine kinase
2147286	2180013	32727	IslandPath-DIMOB				2150369	2150614	-1	hypothetical protein
2147286	2180013	32727	IslandPath-DIMOB				2150726	2150971	-1	hypothetical protein
2147286	2180013	32727	IslandPath-DIMOB				2151084	2151296	-1	hypothetical protein
2147286	2180013	32727	IslandPath-DIMOB				2151490	2152629	-1	Zona occludens toxin-like phage protein
2147286	2180013	32727	IslandPath-DIMOB				2152626	2152940	-1	Phage minor capsid protein
2147286	2180013	32727	IslandPath-DIMOB				2152942	2154546	-1	Phage attachment protein
2147286	2180013	32727	IslandPath-DIMOB				2154592	2154684	-1	hypothetical protein
2147286	2180013	32727	IslandPath-DIMOB				2154693	2154932	-1	hypothetical protein
2147286	2180013	32727	IslandPath-DIMOB				2154943	2155188	-1	Phage ssDNA binding protein
2147286	2180013	32727	IslandPath-DIMOB				2155220	2155363	-1	hypothetical protein
2147286	2180013	32727	IslandPath-DIMOB				2155372	2155704	-1	hypothetical protein
2147286	2180013	32727	IslandPath-DIMOB				2155707	2156786	-1	RstA phage-related replication protein
2147286	2180013	32727	IslandPath-DIMOB				2156938	2157120	1	RstR
2147286	2180013	32727	IslandPath-DIMOB				2157562	2157807	-1	hypothetical protein
2147286	2180013	32727	IslandPath-DIMOB				2157919	2158164	-1	hypothetical protein
2147286	2180013	32727	IslandPath-DIMOB				2158277	2158489	-1	hypothetical protein
2147286	2180013	32727	IslandPath-DIMOB				2158683	2159822	-1	Zona occludens toxin-like phage protein
2147286	2180013	32727	IslandPath-DIMOB				2159819	2160133	-1	Phage minor capsid protein
2147286	2180013	32727	IslandPath-DIMOB				2160135	2161739	-1	Phage attachment protein
2147286	2180013	32727	IslandPath-DIMOB				2161785	2161877	-1	hypothetical protein
2147286	2180013	32727	IslandPath-DIMOB				2161886	2162125	-1	hypothetical protein
2147286	2180013	32727	IslandPath-DIMOB				2162136	2162381	-1	Phage ssDNA binding protein
2147286	2180013	32727	IslandPath-DIMOB				2162413	2162556	-1	hypothetical protein
2147286	2180013	32727	IslandPath-DIMOB				2162565	2162897	-1	hypothetical protein
2147286	2180013	32727	IslandPath-DIMOB				2162900	2163979	-1	RstA phage-related replication protein
2147286	2180013	32727	IslandPath-DIMOB				2164131	2164313	1	RstR
2147286	2180013	32727	IslandPath-DIMOB				2164755	2165000	-1	hypothetical protein
2147286	2180013	32727	IslandPath-DIMOB				2165112	2165357	-1	hypothetical protein
2147286	2180013	32727	IslandPath-DIMOB				2165470	2165682	-1	hypothetical protein
2147286	2180013	32727	IslandPath-DIMOB				2165876	2167015	-1	Zona occludens toxin-like phage protein
2147286	2180013	32727	IslandPath-DIMOB				2167012	2167326	-1	Phage minor capsid protein
2147286	2180013	32727	IslandPath-DIMOB				2167328	2168932	-1	Phage attachment protein
2147286	2180013	32727	IslandPath-DIMOB				2168978	2169070	-1	hypothetical protein
2147286	2180013	32727	IslandPath-DIMOB				2169079	2169318	-1	hypothetical protein
2147286	2180013	32727	IslandPath-DIMOB				2169329	2169574	-1	Phage ssDNA binding protein
2147286	2180013	32727	IslandPath-DIMOB				2169606	2169749	-1	hypothetical protein
2147286	2180013	32727	IslandPath-DIMOB				2169758	2170090	-1	hypothetical protein
2147286	2180013	32727	IslandPath-DIMOB				2170093	2171172	-1	RstA phage-related replication protein
2147286	2180013	32727	IslandPath-DIMOB				2171324	2171506	1	RstR
2147286	2180013	32727	IslandPath-DIMOB				2171948	2172193	-1	hypothetical protein
2147286	2180013	32727	IslandPath-DIMOB				2172305	2172550	-1	hypothetical protein
2147286	2180013	32727	IslandPath-DIMOB				2172663	2172875	-1	hypothetical protein
2147286	2180013	32727	IslandPath-DIMOB				2173069	2174208	-1	Zona occludens toxin-like phage protein
2147286	2180013	32727	IslandPath-DIMOB				2174205	2174519	-1	Phage minor capsid protein
2147286	2180013	32727	IslandPath-DIMOB				2174521	2176125	-1	Phage attachment protein
2147286	2180013	32727	IslandPath-DIMOB				2176171	2176263	-1	hypothetical protein
2147286	2180013	32727	IslandPath-DIMOB				2176272	2176511	-1	hypothetical protein
2147286	2180013	32727	IslandPath-DIMOB				2176522	2176767	-1	Phage ssDNA binding protein
2147286	2180013	32727	IslandPath-DIMOB				2176799	2176942	-1	hypothetical protein
2147286	2180013	32727	IslandPath-DIMOB				2176951	2177283	-1	hypothetical protein
2147286	2180013	32727	IslandPath-DIMOB				2177286	2178365	-1	RstA phage-related replication protein
2147286	2180013	32727	IslandPath-DIMOB				2178517	2178699	1	RstR
2147286	2180013	32727	IslandPath-DIMOB				2179141	2179386	-1	hypothetical protein
2147286	2180013	32727	IslandPath-DIMOB				2179498	2179731	-1	hypothetical protein
2147286	2180013	32727	IslandPath-DIMOB				2179798	2180013	-1	hypothetical protein
2147286	2180013	32727	IslandPath-DIMOB				2180010	2180291	-1	FIG01201031: hypothetical protein
2736464	2751122	14658	IslandPath-DIMOB				2736464	2737708	-1	3-oxoacyl-[acyl-carrier-protein] synthase, KASII (EC 2.3.1.179)
2736464	2751122	14658	IslandPath-DIMOB				2737802	2738035	-1	Acyl carrier protein
2736464	2751122	14658	IslandPath-DIMOB				2738202	2738939	-1	3-oxoacyl-[acyl-carrier protein] reductase (EC 1.1.1.100), FadG
2736464	2751122	14658	IslandPath-DIMOB				2738962	2739885	-1	Malonyl CoA-acyl carrier protein transacylase (EC 2.3.1.39)
2736464	2751122	14658	IslandPath-DIMOB				2739966	2740916	-1	3-oxoacyl-[acyl-carrier-protein] synthase, KASIII (EC 2.3.1.180)
2736464	2751122	14658	IslandPath-DIMOB				2740922	2741947	-1	Phosphate:acyl-ACP acyltransferase PlsX (EC 2.3.1.n2)
2736464	2751122	14658	IslandPath-DIMOB				2741957	2742127	-1	LSU ribosomal protein L32p @ LSU ribosomal protein L32p, zinc-independent
2736464	2751122	14658	IslandPath-DIMOB				2742172	2742699	-1	FIG01269488: protein, clustered with ribosomal protein L32p
2736464	2751122	14658	IslandPath-DIMOB				2742849	2743430	1	Maf-like protein YceF
2736464	2751122	14658	IslandPath-DIMOB				2743691	2744635	-1	LSU rRNA pseudouridine(955/2504/2580) synthase (EC 5.4.99.24)
2736464	2751122	14658	IslandPath-DIMOB				2745254	2748454	1	Ribonuclease E (EC 3.1.26.12)
2736464	2751122	14658	IslandPath-DIMOB				2748713	2750260	1	Sulfate permease
2736464	2751122	14658	IslandPath-DIMOB				2750307	2751122	-1	Mobile element protein
2792393	2801789	9396	IslandPath-DIMOB				2792393	2793208	-1	Mobile element protein
2792393	2801789	9396	IslandPath-DIMOB				2793229	2793633	-1	Mobile element protein
2792393	2801789	9396	IslandPath-DIMOB				2794048	2794626	1	Electron transport complex protein RnfA
2792393	2801789	9396	IslandPath-DIMOB				2794629	2795222	1	Electron transport complex protein RnfB
2792393	2801789	9396	IslandPath-DIMOB				2795230	2798010	1	Electron transport complex protein RnfC
2792393	2801789	9396	IslandPath-DIMOB				2798010	2799056	1	Electron transport complex protein RnfD
2792393	2801789	9396	IslandPath-DIMOB				2799070	2799699	1	Electron transport complex protein RnfG
2792393	2801789	9396	IslandPath-DIMOB				2799699	2800391	1	Electron transport complex protein RnfE
2792393	2801789	9396	IslandPath-DIMOB				2800598	2801233	1	Endonuclease III (EC 4.2.99.18)
2792393	2801789	9396	IslandPath-DIMOB				2801373	2801789	1	Lactoylglutathione lyase (EC 4.4.1.5)
3424008	3434001	9993	IslandPath-DIMOB				3424008	3424418	-1	hypothetical protein
3424008	3434001	9993	IslandPath-DIMOB				3424415	3424900	-1	endolysin
3424008	3434001	9993	IslandPath-DIMOB				3424917	3425600	-1	hypothetical protein
3424008	3434001	9993	IslandPath-DIMOB				3425600	3426250	-1	hypothetical protein
3424008	3434001	9993	IslandPath-DIMOB				3426247	3427170	-1	hypothetical protein
3424008	3434001	9993	IslandPath-DIMOB				3427151	3427357	-1	hypothetical protein
3424008	3434001	9993	IslandPath-DIMOB				3427357	3427503	-1	hypothetical protein
3424008	3434001	9993	IslandPath-DIMOB				3427506	3427778	-1	hypothetical protein
3424008	3434001	9993	IslandPath-DIMOB				3427788	3428603	-1	Outer membrane receptor protein
3424008	3434001	9993	IslandPath-DIMOB				3428616	3428744	-1	FIG01202154: hypothetical protein
3424008	3434001	9993	IslandPath-DIMOB				3428876	3429640	-1	FIG01201474: hypothetical protein
3424008	3434001	9993	IslandPath-DIMOB				3429609	3430067	-1	hypothetical protein
3424008	3434001	9993	IslandPath-DIMOB				3430054	3430593	-1	FIG01202158: hypothetical protein
3424008	3434001	9993	IslandPath-DIMOB				3430586	3430903	-1	FIG01199719: hypothetical protein
3424008	3434001	9993	IslandPath-DIMOB				3430969	3432855	-1	Replication gene A protein
3424008	3434001	9993	IslandPath-DIMOB				3432874	3433065	-1	hypothetical protein
3424008	3434001	9993	IslandPath-DIMOB				3433065	3433343	-1	hypothetical protein
3424008	3434001	9993	IslandPath-DIMOB				3433340	3433588	-1	hypothetical protein
3424008	3434001	9993	IslandPath-DIMOB				3433588	3433761	-1	hypothetical protein
3424008	3434001	9993	IslandPath-DIMOB				3433771	3434001	-1	hypothetical protein
1584053	1589886	5833	IslandPick				1582809	1584482	1	Arylsulfatase (EC 3.1.6.1)
1584053	1589886	5833	IslandPick				1584539	1585462	1	hypothetical protein
1584053	1589886	5833	IslandPick				1585483	1586496	1	outer membrane porin
1584053	1589886	5833	IslandPick				1586630	1587376	1	hypothetical protein
1584053	1589886	5833	IslandPick				1587382	1588716	1	hypothetical protein
1584053	1589886	5833	IslandPick				1589367	1589576	1	hypothetical protein
1584053	1589886	5833	IslandPick				1589577	1590839	1	Integrase
1775533	1780740	5207	IslandPick				1775806	1776432	-1	hypothetical protein
1775533	1780740	5207	IslandPick				1776435	1777055	-1	hypothetical protein
1775533	1780740	5207	IslandPick				1777064	1779838	-1	hypothetical protein
1775533	1780740	5207	IslandPick				1779866	1780330	-1	hypothetical protein
2150364	2187299	36935	IslandPick				2150369	2150614	-1	hypothetical protein
2150364	2187299	36935	IslandPick				2150726	2150971	-1	hypothetical protein
2150364	2187299	36935	IslandPick				2151084	2151296	-1	hypothetical protein
2150364	2187299	36935	IslandPick				2151490	2152629	-1	Zona occludens toxin-like phage protein
2150364	2187299	36935	IslandPick				2152626	2152940	-1	Phage minor capsid protein
2150364	2187299	36935	IslandPick				2152942	2154546	-1	Phage attachment protein
2150364	2187299	36935	IslandPick				2154592	2154684	-1	hypothetical protein
2150364	2187299	36935	IslandPick				2154693	2154932	-1	hypothetical protein
2150364	2187299	36935	IslandPick				2154943	2155188	-1	Phage ssDNA binding protein
2150364	2187299	36935	IslandPick				2155220	2155363	-1	hypothetical protein
2150364	2187299	36935	IslandPick				2155372	2155704	-1	hypothetical protein
2150364	2187299	36935	IslandPick				2155707	2156786	-1	RstA phage-related replication protein
2150364	2187299	36935	IslandPick				2156938	2157120	1	RstR
2150364	2187299	36935	IslandPick				2157562	2157807	-1	hypothetical protein
2150364	2187299	36935	IslandPick				2157919	2158164	-1	hypothetical protein
2150364	2187299	36935	IslandPick				2158277	2158489	-1	hypothetical protein
2150364	2187299	36935	IslandPick				2158683	2159822	-1	Zona occludens toxin-like phage protein
2150364	2187299	36935	IslandPick				2159819	2160133	-1	Phage minor capsid protein
2150364	2187299	36935	IslandPick				2160135	2161739	-1	Phage attachment protein
2150364	2187299	36935	IslandPick				2161785	2161877	-1	hypothetical protein
2150364	2187299	36935	IslandPick				2161886	2162125	-1	hypothetical protein
2150364	2187299	36935	IslandPick				2162136	2162381	-1	Phage ssDNA binding protein
2150364	2187299	36935	IslandPick				2162413	2162556	-1	hypothetical protein
2150364	2187299	36935	IslandPick				2162565	2162897	-1	hypothetical protein
2150364	2187299	36935	IslandPick				2162900	2163979	-1	RstA phage-related replication protein
2150364	2187299	36935	IslandPick				2164131	2164313	1	RstR
2150364	2187299	36935	IslandPick				2164755	2165000	-1	hypothetical protein
2150364	2187299	36935	IslandPick				2165112	2165357	-1	hypothetical protein
2150364	2187299	36935	IslandPick				2165470	2165682	-1	hypothetical protein
2150364	2187299	36935	IslandPick				2165876	2167015	-1	Zona occludens toxin-like phage protein
2150364	2187299	36935	IslandPick				2167012	2167326	-1	Phage minor capsid protein
2150364	2187299	36935	IslandPick				2167328	2168932	-1	Phage attachment protein
2150364	2187299	36935	IslandPick				2168978	2169070	-1	hypothetical protein
2150364	2187299	36935	IslandPick				2169079	2169318	-1	hypothetical protein
2150364	2187299	36935	IslandPick				2169329	2169574	-1	Phage ssDNA binding protein
2150364	2187299	36935	IslandPick				2169606	2169749	-1	hypothetical protein
2150364	2187299	36935	IslandPick				2169758	2170090	-1	hypothetical protein
2150364	2187299	36935	IslandPick				2170093	2171172	-1	RstA phage-related replication protein
2150364	2187299	36935	IslandPick				2171324	2171506	1	RstR
2150364	2187299	36935	IslandPick				2171948	2172193	-1	hypothetical protein
2150364	2187299	36935	IslandPick				2172305	2172550	-1	hypothetical protein
2150364	2187299	36935	IslandPick				2172663	2172875	-1	hypothetical protein
2150364	2187299	36935	IslandPick				2173069	2174208	-1	Zona occludens toxin-like phage protein
2150364	2187299	36935	IslandPick				2174205	2174519	-1	Phage minor capsid protein
2150364	2187299	36935	IslandPick				2174521	2176125	-1	Phage attachment protein
2150364	2187299	36935	IslandPick				2176171	2176263	-1	hypothetical protein
2150364	2187299	36935	IslandPick				2176272	2176511	-1	hypothetical protein
2150364	2187299	36935	IslandPick				2176522	2176767	-1	Phage ssDNA binding protein
2150364	2187299	36935	IslandPick				2176799	2176942	-1	hypothetical protein
2150364	2187299	36935	IslandPick				2176951	2177283	-1	hypothetical protein
2150364	2187299	36935	IslandPick				2177286	2178365	-1	RstA phage-related replication protein
2150364	2187299	36935	IslandPick				2178517	2178699	1	RstR
2150364	2187299	36935	IslandPick				2179141	2179386	-1	hypothetical protein
2150364	2187299	36935	IslandPick				2179498	2179731	-1	hypothetical protein
2150364	2187299	36935	IslandPick				2179798	2180013	-1	hypothetical protein
2150364	2187299	36935	IslandPick				2180010	2180291	-1	FIG01201031: hypothetical protein
2150364	2187299	36935	IslandPick				2180301	2181443	-1	hypothetical protein
2150364	2187299	36935	IslandPick				2181565	2182083	1	transcriptional regulator, XRE family
2150364	2187299	36935	IslandPick				2182774	2182896	1	hypothetical protein
2150364	2187299	36935	IslandPick				2183222	2183467	-1	hypothetical protein
2150364	2187299	36935	IslandPick				2183579	2183812	-1	hypothetical protein
2150364	2187299	36935	IslandPick				2183879	2184094	-1	hypothetical protein
2150364	2187299	36935	IslandPick				2184091	2184372	-1	FIG01201031: hypothetical protein
2150364	2187299	36935	IslandPick				2184382	2185524	-1	hypothetical protein
2150364	2187299	36935	IslandPick				2185646	2186164	1	transcriptional regulator, XRE family
2150364	2187299	36935	IslandPick				2186855	2186977	1	hypothetical protein
2282280	2315923	33643	IslandPick				2282509	2284491	1	VgrG protein
2282280	2315923	33643	IslandPick				2284552	2285112	1	hypothetical protein
2282280	2315923	33643	IslandPick				2285122	2285421	1	T6SS PAAR-repeat protein
2282280	2315923	33643	IslandPick				2285641	2287107	1	T6SS component TssA (ImpA)
2282280	2315923	33643	IslandPick				2287140	2287661	1	T6SS component Hcp
2282280	2315923	33643	IslandPick				2287681	2288184	1	T6SS component TssB (ImpB/VipA)
2282280	2315923	33643	IslandPick				2288184	2289662	1	T6SS component TssC (ImpC/VipB)
2282280	2315923	33643	IslandPick				2289701	2291095	1	T6SS component TssC (ImpC/VipB)
2282280	2315923	33643	IslandPick				2291095	2291517	1	hypothetical protein
2282280	2315923	33643	IslandPick				2291510	2293261	1	T6SS component TssF (ImpG/VasA)
2282280	2315923	33643	IslandPick				2293326	2294258	1	T6SS component TssG (ImpH/VasB)
2282280	2315923	33643	IslandPick				2294306	2296918	1	T6SS AAA+ chaperone ClpV (TssH)
2282280	2315923	33643	IslandPick				2296928	2299495	1	putative inner membrane transport protein
2282280	2315923	33643	IslandPick				2299492	2300490	1	ABC transporter, substrate-binding protein (cluster 15, trp?)
2282280	2315923	33643	IslandPick				2300477	2301205	1	hypothetical protein
2282280	2315923	33643	IslandPick				2301209	2302159	1	T6SS forkhead associated domain protein ImpI/VasC
2282280	2315923	33643	IslandPick				2302156	2302644	1	Type VI secretion lipoprotein/VasD
2282280	2315923	33643	IslandPick				2302686	2304017	1	T6SS component TssK (ImpJ/VasE)
2282280	2315923	33643	IslandPick				2304023	2305219	1	T6SS outer membrane component TssL (ImpK/VasF) / OmpA/MotB domain
2282280	2315923	33643	IslandPick				2305222	2308614	1	T6SS component TssM (IcmF/VasK)
2282280	2315923	33643	IslandPick				2308604	2309347	1	FIG01200775: hypothetical protein
2282280	2315923	33643	IslandPick				2309517	2310746	-1	hypothetical protein
2282280	2315923	33643	IslandPick				2311068	2312111	1	Response regulator c-di-GMP phosphodiesterase, RpfG family
2282280	2315923	33643	IslandPick				2312144	2315836	1	ABC-type amino acid transport/signal transduction system, periplasmic component/domain
3335238	3342135	6897	IslandPick				3335384	3337261	1	hypothetical protein
3335238	3342135	6897	IslandPick				3337264	3339282	1	hypothetical protein
3335238	3342135	6897	IslandPick				3339272	3339838	1	hypothetical protein
3335238	3342135	6897	IslandPick				3339835	3341325	1	hypothetical protein
3335238	3342135	6897	IslandPick				3341423	3341566	-1	hypothetical protein
3335238	3342135	6897	IslandPick				3341823	3342029	1	hypothetical protein
3335238	3342135	6897	IslandPick				3342132	3342908	-1	Putative predicted metal-dependent hydrolase
3346171	3355703	9532	IslandPick				3342908	3346183	-1	Type I restriction-modification system, restriction subunit R (EC 3.1.21.3)
3346171	3355703	9532	IslandPick				3346226	3347062	-1	hypothetical protein
3346171	3355703	9532	IslandPick				3347153	3348391	-1	Type I restriction-modification system, specificity subunit S
3346171	3355703	9532	IslandPick				3348381	3349898	-1	Type I restriction-modification system, DNA-methyltransferase subunit M (EC 2.1.1.72)
3346171	3355703	9532	IslandPick				3350073	3351299	-1	hypothetical protein
3346171	3355703	9532	IslandPick				3351532	3352665	1	hypothetical protein
3346171	3355703	9532	IslandPick				3352971	3353738	1	hypothetical protein
3346171	3355703	9532	IslandPick				3353735	3354178	1	hypothetical protein
3346171	3355703	9532	IslandPick				3354175	3354780	1	hypothetical protein
3346171	3355703	9532	IslandPick				3355045	3356085	-1	RecA protein
223351	233910	10559	SIGI-HMM				223351	223539	-1	hypothetical protein
223351	233910	10559	SIGI-HMM				223623	224006	-1	Fluoride ion transporter CrcB
223351	233910	10559	SIGI-HMM				224107	225489	-1	Multicopper oxidase
223351	233910	10559	SIGI-HMM				232251	232796	1	Protein YrdA
223351	233910	10559	SIGI-HMM				232793	233062	-1	FIG01199611: hypothetical protein
223351	233910	10559	SIGI-HMM				233080	233910	-1	Shikimate 5-dehydrogenase I alpha (EC 1.1.1.25)
352627	359747	7120	SIGI-HMM				352627	353451	1	Tn7-like transposition protein A
352627	359747	7120	SIGI-HMM				353441	355600	1	Transposon Tn7 transposition protein tnsB
352627	359747	7120	SIGI-HMM				355590	357041	1	Tn7-like transposition protein C
352627	359747	7120	SIGI-HMM				357076	358476	1	Tn7-like transposition protein D
352627	359747	7120	SIGI-HMM				358724	359125	1	hypothetical protein
352627	359747	7120	SIGI-HMM				359109	359747	1	hypothetical protein
460806	473538	12732	SIGI-HMM				460806	461558	-1	Beta-1,4-galactosyltransferase
460806	473538	12732	SIGI-HMM				461868	462350	-1	Phosphopantetheine adenylyltransferase (EC 2.7.7.3)
460806	473538	12732	SIGI-HMM				462352	463461	-1	ADP-heptose--lipooligosaccharide heptosyltransferase II
460806	473538	12732	SIGI-HMM				463531	464244	1	3-deoxy-D-manno-octulosonic acid kinase (EC 2.7.1.166)
460806	473538	12732	SIGI-HMM				464261	465523	-1	3-deoxy-D-manno-octulosonic acid transferase (EC 2.4.99.12)(EC 2.4.99.13)
460806	473538	12732	SIGI-HMM				465656	466687	1	CDP-glycerol: N-acetyl-beta-D-mannosaminyl-1,4-N-acetyl-D- glucosaminyldiphosphoundecaprenyl glycerophosphotransferase
460806	473538	12732	SIGI-HMM				466697	467488	1	Beta 1,4 glucosyltransferase
460806	473538	12732	SIGI-HMM				467499	468578	1	Poly(glycerol-phosphate) alpha-glucosyltransferase (EC 2.4.1.52)
460806	473538	12732	SIGI-HMM				468581	469630	1	hypothetical protein
460806	473538	12732	SIGI-HMM				469627	470709	1	hypothetical protein
460806	473538	12732	SIGI-HMM				470717	471421	1	COG0110: Acetyltransferase (isoleucine patch superfamily)
460806	473538	12732	SIGI-HMM				471426	472130	-1	Hypohetical Teichoic Acid Biosynthesis Protein
460806	473538	12732	SIGI-HMM				472117	473538	-1	hypothetical protein
489416	501741	12325	SIGI-HMM				489416	489856	1	Low molecular weight protein-tyrosine-phosphatase (EC 3.1.3.48) => Etp
489416	501741	12325	SIGI-HMM				490012	492183	1	Tyrosine-protein kinase (EC 2.7.10.2)
489416	501741	12325	SIGI-HMM				492342	493622	1	UDP-N-acetyl-D-glucosamine 6-dehydrogenase (EC 1.1.1.136)
489416	501741	12325	SIGI-HMM				493689	494720	1	UDP-N-acetylglucosaminuronic acid 4-epimerase (EC 5.1.3.7)
489416	501741	12325	SIGI-HMM				494766	496052	1	hypothetical protein
489416	501741	12325	SIGI-HMM				496280	497293	1	UDP-N-acetylglucosamine 4,6-dehydratase (inverting) (EC 4.2.1.115)
489416	501741	12325	SIGI-HMM				497302	498465	1	Bacillosamine/Legionaminic acid biosynthesis aminotransferase PglE; 4-keto-6-deoxy-N-Acetyl-D-hexosaminyl-(Lipid carrier) aminotransferase
489416	501741	12325	SIGI-HMM				498465	499163	1	Pseudaminic acid cytidylyltransferase (EC 2.7.7.81)
489416	501741	12325	SIGI-HMM				499177	500679	1	Pseudaminic acid cytidylyltransferase (EC 2.7.7.43)
489416	501741	12325	SIGI-HMM				500686	501741	1	N-acetylneuraminate synthase (EC 2.5.1.56)
505423	518248	12825	SIGI-HMM				505423	506421	1	hypothetical protein
505423	518248	12825	SIGI-HMM				506415	507491	1	hypothetical protein
505423	518248	12825	SIGI-HMM				507502	508782	1	hypothetical protein
505423	518248	12825	SIGI-HMM				508806	509888	1	hypothetical protein
505423	518248	12825	SIGI-HMM				509890	510945	1	hypothetical protein
505423	518248	12825	SIGI-HMM				510972	512915	1	Asparagine synthetase [glutamine-hydrolyzing] (EC 6.3.5.4)
505423	518248	12825	SIGI-HMM				513007	513903	1	UDP-3-O-[3-hydroxymyristoyl] glucosamine N-acyltransferase (EC 2.3.1.191)
505423	518248	12825	SIGI-HMM				513959	515887	1	hypothetical protein
505423	518248	12825	SIGI-HMM				515890	517011	1	Lipid carrier : UDP-N-acetylgalactosaminyltransferase (EC 2.4.1.-) / Alpha-1,3-N-acetylgalactosamine transferase PglA (EC 2.4.1.-); Putative glycosyltransferase
505423	518248	12825	SIGI-HMM				517184	518248	-1	Undecaprenyl-phosphate alpha-N-acetylglucosaminyl 1-phosphate transferase (EC 2.7.8.33)
634611	642322	7711	SIGI-HMM				634611	635066	1	hypothetical protein
634611	642322	7711	SIGI-HMM				635146	635721	1	MSHA pilin protein MshB
634611	642322	7711	SIGI-HMM				635757	636221	1	MSHA pilin protein MshA
634611	642322	7711	SIGI-HMM				636368	636865	1	MSHA pilin protein MshC
634611	642322	7711	SIGI-HMM				636862	637230	1	MSHA pilin protein MshD
634611	642322	7711	SIGI-HMM				637230	637952	1	MSHA biogenesis protein MshO
634611	642322	7711	SIGI-HMM				637942	638394	1	MSHA biogenesis protein MshP
634611	642322	7711	SIGI-HMM				638402	642322	1	hypothetical protein
1485215	1492335	7120	SIGI-HMM				1485215	1486039	1	Tn7-like transposition protein A
1485215	1492335	7120	SIGI-HMM				1486029	1488188	1	Transposon Tn7 transposition protein tnsB
1485215	1492335	7120	SIGI-HMM				1488178	1489629	1	Tn7-like transposition protein C
1485215	1492335	7120	SIGI-HMM				1489664	1491064	1	Tn7-like transposition protein D
1485215	1492335	7120	SIGI-HMM				1491312	1491713	1	hypothetical protein
1485215	1492335	7120	SIGI-HMM				1491697	1492335	1	hypothetical protein
1584539	1610398	25859	SIGI-HMM				1584539	1585462	1	hypothetical protein
1584539	1610398	25859	SIGI-HMM				1585483	1586496	1	outer membrane porin
1584539	1610398	25859	SIGI-HMM				1586630	1587376	1	hypothetical protein
1584539	1610398	25859	SIGI-HMM				1587382	1588716	1	hypothetical protein
1584539	1610398	25859	SIGI-HMM				1589367	1589576	1	hypothetical protein
1584539	1610398	25859	SIGI-HMM				1589577	1590839	1	Integrase
1584539	1610398	25859	SIGI-HMM				1590936	1591895	-1	hypothetical protein
1584539	1610398	25859	SIGI-HMM				1593098	1593550	1	hypothetical protein
1584539	1610398	25859	SIGI-HMM				1593547	1594503	-1	Mobile element protein
1584539	1610398	25859	SIGI-HMM				1594925	1595296	1	hypothetical protein
1584539	1610398	25859	SIGI-HMM				1595461	1596216	1	hypothetical protein
1584539	1610398	25859	SIGI-HMM				1596578	1597606	-1	Mobile element protein
1584539	1610398	25859	SIGI-HMM				1597721	1599301	1	hypothetical protein
1584539	1610398	25859	SIGI-HMM				1599435	1600004	1	hypothetical protein
1584539	1610398	25859	SIGI-HMM				1600142	1601383	-1	Mobile element protein
1584539	1610398	25859	SIGI-HMM				1601491	1602144	1	hypothetical protein
1584539	1610398	25859	SIGI-HMM				1602224	1602565	1	ISCps3, transposase orfA
1584539	1610398	25859	SIGI-HMM				1602598	1603404	1	Transposase
1584539	1610398	25859	SIGI-HMM				1603504	1604313	1	hypothetical protein
1584539	1610398	25859	SIGI-HMM				1604349	1605305	-1	Mobile element protein
1584539	1610398	25859	SIGI-HMM				1605618	1606169	1	hypothetical protein
1584539	1610398	25859	SIGI-HMM				1606304	1606816	1	hypothetical protein
1584539	1610398	25859	SIGI-HMM				1606951	1607751	1	hypothetical protein
1584539	1610398	25859	SIGI-HMM				1607963	1608628	1	hypothetical protein
1584539	1610398	25859	SIGI-HMM				1608780	1609355	1	hypothetical protein
1584539	1610398	25859	SIGI-HMM				1609490	1610026	1	Unknown
1584539	1610398	25859	SIGI-HMM				1610072	1610398	1	FIG01204830: hypothetical protein
1743847	1748835	4988	SIGI-HMM				1743847	1743969	-1	hypothetical protein
1743847	1748835	4988	SIGI-HMM				1744035	1744292	-1	hypothetical protein
1743847	1748835	4988	SIGI-HMM				1744800	1745726	1	hypothetical protein
1743847	1748835	4988	SIGI-HMM				1745845	1746252	-1	FIG01211797: hypothetical protein
1743847	1748835	4988	SIGI-HMM				1746318	1746629	1	Transposase InsN for insertion sequence element IS911
1743847	1748835	4988	SIGI-HMM				1746626	1747495	1	Transposase InsO for insertion sequence element IS911
1743847	1748835	4988	SIGI-HMM				1747987	1748835	1	hypothetical protein
1772286	1777055	4769	SIGI-HMM				1772286	1772675	1	hypothetical protein
1772286	1777055	4769	SIGI-HMM				1772938	1773180	-1	hypothetical protein
1772286	1777055	4769	SIGI-HMM				1773502	1774368	-1	Acetyl-coenzyme A carboxyl transferase beta chain (EC 6.4.1.2)
1772286	1777055	4769	SIGI-HMM				1774496	1775401	1	Transcriptional regulator, LysR family
1772286	1777055	4769	SIGI-HMM				1775806	1776432	-1	hypothetical protein
1772286	1777055	4769	SIGI-HMM				1776435	1777055	-1	hypothetical protein
1795852	1803637	7785	SIGI-HMM				1795852	1796580	1	N-Ribosylnicotinamide phosphorylase (EC 2.4.2.1)
1795852	1803637	7785	SIGI-HMM				1796706	1797386	1	Predicted N-ribosylNicotinamide CRP-like regulator
1795852	1803637	7785	SIGI-HMM				1797547	1798434	-1	Virulence factor VirK
1795852	1803637	7785	SIGI-HMM				1798871	1800019	1	Uncharacterized MFS-type transporter
1795852	1803637	7785	SIGI-HMM				1800117	1800263	-1	hypothetical protein
1795852	1803637	7785	SIGI-HMM				1800304	1800579	-1	DNA-binding protein HU-beta
1795852	1803637	7785	SIGI-HMM				1800964	1802649	-1	hypothetical protein
1795852	1803637	7785	SIGI-HMM				1802756	1803637	-1	hypothetical protein
1850183	1854448	4265	SIGI-HMM				1850183	1850365	-1	hypothetical protein
1850183	1854448	4265	SIGI-HMM				1850545	1852164	-1	hypothetical protein
1850183	1854448	4265	SIGI-HMM				1852169	1854448	-1	hypothetical protein
1872854	1877761	4907	SIGI-HMM				1872854	1873213	1	FIG01203892: hypothetical protein
1872854	1877761	4907	SIGI-HMM				1873411	1874310	1	Transcriptional regulator, LysR family
1872854	1877761	4907	SIGI-HMM				1874430	1876304	1	Alkyl sulfatase and related hydrolases, MBL-fold metallo-hydrolase superfamily
1872854	1877761	4907	SIGI-HMM				1876352	1877299	1	hypothetical protein
1872854	1877761	4907	SIGI-HMM				1877645	1877761	1	hypothetical protein
1916745	1934880	18135	SIGI-HMM				1916745	1916858	1	hypothetical protein
1916745	1934880	18135	SIGI-HMM				1916990	1917193	1	Predicted transcriptional regulator
1916745	1934880	18135	SIGI-HMM				1917337	1919094	1	hypothetical protein
1916745	1934880	18135	SIGI-HMM				1919096	1921606	1	hypothetical protein
1916745	1934880	18135	SIGI-HMM				1921730	1921849	1	hypothetical protein
1916745	1934880	18135	SIGI-HMM				1921972	1922235	1	hypothetical protein
1916745	1934880	18135	SIGI-HMM				1922366	1922827	-1	hypothetical protein
1916745	1934880	18135	SIGI-HMM				1922959	1923348	1	Transcriptional regulator, Xre family
1916745	1934880	18135	SIGI-HMM				1923661	1925790	1	ATP-dependent DNA helicase RecQ
1916745	1934880	18135	SIGI-HMM				1925790	1927127	1	hypothetical protein
1916745	1934880	18135	SIGI-HMM				1927242	1928771	-1	Deoxyguanosinetriphosphate triphosphohydrolase (EC 3.1.5.1), subgroup 1
1916745	1934880	18135	SIGI-HMM				1929140	1930396	1	hypothetical protein
1916745	1934880	18135	SIGI-HMM				1930389	1931078	1	hypothetical protein
1916745	1934880	18135	SIGI-HMM				1931044	1933386	1	hypothetical protein
1916745	1934880	18135	SIGI-HMM				1933873	1934031	-1	Phosphoglycolate phosphatase (EC 3.1.3.18)
1916745	1934880	18135	SIGI-HMM				1934131	1934880	-1	Mobile element protein
2000782	2010780	9998	SIGI-HMM				2000782	2001138	1	hypothetical protein
2000782	2010780	9998	SIGI-HMM				2001177	2001728	1	hypothetical protein
2000782	2010780	9998	SIGI-HMM				2001852	2002151	-1	hypothetical protein
2000782	2010780	9998	SIGI-HMM				2002373	2002657	1	hypothetical protein
2000782	2010780	9998	SIGI-HMM				2002770	2003141	1	FIG01065479: hypothetical protein
2000782	2010780	9998	SIGI-HMM				2003301	2003651	1	hypothetical protein
2000782	2010780	9998	SIGI-HMM				2003879	2004013	1	hypothetical protein
2000782	2010780	9998	SIGI-HMM				2004091	2004504	1	Gfa-like protein
2000782	2010780	9998	SIGI-HMM				2004734	2004985	1	FIG01203856: hypothetical protein
2000782	2010780	9998	SIGI-HMM				2005216	2005425	1	hypothetical protein
2000782	2010780	9998	SIGI-HMM				2005644	2006120	1	Histone acetyltransferase HPA2 and related acetyltransferases
2000782	2010780	9998	SIGI-HMM				2006182	2006799	1	Demethylmenaquinone methyltransferase-like protein
2000782	2010780	9998	SIGI-HMM				2006891	2007367	1	acetyltransferase, GNAT family protein
2000782	2010780	9998	SIGI-HMM				2007386	2008231	1	Metal-dependent hydrolase
2000782	2010780	9998	SIGI-HMM				2008355	2008696	1	hypothetical protein
2000782	2010780	9998	SIGI-HMM				2008809	2009393	1	Arginine/ornithine antiporter ArcD
2000782	2010780	9998	SIGI-HMM				2009638	2010054	1	MutT/Nudix family protein
2000782	2010780	9998	SIGI-HMM				2010100	2010438	1	hypothetical protein
2000782	2010780	9998	SIGI-HMM				2010514	2010780	1	hypothetical protein
2039164	2050396	11232	SIGI-HMM				2039164	2040021	1	Mobile element protein
2039164	2050396	11232	SIGI-HMM				2040018	2041109	1	transposase, IS91 family, putative
2039164	2050396	11232	SIGI-HMM				2041397	2042341	1	hypothetical protein
2039164	2050396	11232	SIGI-HMM				2042364	2043320	-1	Mobile element protein
2039164	2050396	11232	SIGI-HMM				2043662	2044321	1	hypothetical protein
2039164	2050396	11232	SIGI-HMM				2044452	2045660	1	hypothetical protein
2039164	2050396	11232	SIGI-HMM				2045861	2046391	1	FIG01206924: hypothetical protein
2039164	2050396	11232	SIGI-HMM				2046554	2046931	1	hypothetical protein
2039164	2050396	11232	SIGI-HMM				2046983	2047180	-1	Mobile element protein
2039164	2050396	11232	SIGI-HMM				2047514	2048503	1	hypothetical protein
2039164	2050396	11232	SIGI-HMM				2048569	2049252	1	hypothetical protein
2039164	2050396	11232	SIGI-HMM				2049844	2050047	1	hypothetical protein
2039164	2050396	11232	SIGI-HMM				2050190	2050396	1	hypothetical protein
2039164	2050396	11232	SIGI-HMM				2050393	2050872	1	hypothetical protein
2180010	2187527	7517	SIGI-HMM				2179798	2180013	-1	hypothetical protein
2180010	2187527	7517	SIGI-HMM				2180010	2180291	-1	FIG01201031: hypothetical protein
2180010	2187527	7517	SIGI-HMM				2180301	2181443	-1	hypothetical protein
2180010	2187527	7517	SIGI-HMM				2181565	2182083	1	transcriptional regulator, XRE family
2180010	2187527	7517	SIGI-HMM				2182774	2182896	1	hypothetical protein
2180010	2187527	7517	SIGI-HMM				2183222	2183467	-1	hypothetical protein
2180010	2187527	7517	SIGI-HMM				2183579	2183812	-1	hypothetical protein
2180010	2187527	7517	SIGI-HMM				2183879	2184094	-1	hypothetical protein
2180010	2187527	7517	SIGI-HMM				2184091	2184372	-1	FIG01201031: hypothetical protein
2180010	2187527	7517	SIGI-HMM				2184382	2185524	-1	hypothetical protein
2180010	2187527	7517	SIGI-HMM				2185646	2186164	1	transcriptional regulator, XRE family
2180010	2187527	7517	SIGI-HMM				2186855	2186977	1	hypothetical protein
2180010	2187527	7517	SIGI-HMM				2187399	2187527	1	hypothetical protein
2357929	2367677	9748	SIGI-HMM				2357544	2357936	-1	hypothetical protein
2357929	2367677	9748	SIGI-HMM				2357929	2358378	-1	Acetyltransferase, GNAT family
2357929	2367677	9748	SIGI-HMM				2358464	2358970	-1	Acetyltransferase, GNAT family
2357929	2367677	9748	SIGI-HMM				2359018	2359485	-1	FIG01205176: hypothetical protein
2357929	2367677	9748	SIGI-HMM				2359560	2359793	-1	FIG01201809: hypothetical protein
2357929	2367677	9748	SIGI-HMM				2360166	2360324	-1	FIG01200812: hypothetical protein
2357929	2367677	9748	SIGI-HMM				2360802	2361275	-1	Putative chemotaxis protein CheY
2357929	2367677	9748	SIGI-HMM				2361262	2362617	-1	Two-component system sensor histidine kinase
2357929	2367677	9748	SIGI-HMM				2362624	2364042	-1	Sodium-dependent anion transporter family
2357929	2367677	9748	SIGI-HMM				2364457	2365347	-1	hypothetical protein
2357929	2367677	9748	SIGI-HMM				2365386	2365844	-1	Predicted acetyltransferase
2357929	2367677	9748	SIGI-HMM				2366004	2366183	1	Mobile element protein
2357929	2367677	9748	SIGI-HMM				2366206	2366718	-1	hypothetical protein
2357929	2367677	9748	SIGI-HMM				2366829	2367677	-1	hypothetical protein
2503652	2509039	5387	SIGI-HMM				2503652	2503777	1	hypothetical protein
2503652	2509039	5387	SIGI-HMM				2503839	2504267	-1	hypothetical protein
2503652	2509039	5387	SIGI-HMM				2504581	2505468	-1	hypothetical protein
2503652	2509039	5387	SIGI-HMM				2505489	2505989	-1	hypothetical protein
2503652	2509039	5387	SIGI-HMM				2505993	2506847	-1	FOG: EAL domain protein
2503652	2509039	5387	SIGI-HMM				2506867	2507148	-1	hypothetical protein
2503652	2509039	5387	SIGI-HMM				2507400	2508254	1	hypothetical protein
2503652	2509039	5387	SIGI-HMM				2508410	2509039	1	Thiol peroxidase, Tpx-type (EC 1.11.1.15)
3161467	3166208	4741	SIGI-HMM				3160554	3161474	-1	Glycosyltransferase
3161467	3166208	4741	SIGI-HMM				3161467	3163230	-1	hypothetical protein
3161467	3166208	4741	SIGI-HMM				3163267	3164271	-1	TPR repeat protein
3161467	3166208	4741	SIGI-HMM				3164268	3165239	-1	Type II/IV secretion system protein TadC, associated with Flp pilus assembly
3161467	3166208	4741	SIGI-HMM				3165243	3166208	-1	Flp pilus assembly protein TadB
3168945	3178810	9865	SIGI-HMM				3168945	3169430	-1	Similar to TadZ/CpaE, associated with Flp pilus assembly
3168945	3178810	9865	SIGI-HMM				3169430	3169858	-1	Similar to TadZ/CpaE, associated with Flp pilus assembly
3168945	3178810	9865	SIGI-HMM				3169861	3171135	-1	Von Willebrand factor type A domain protein, associated with Flp pilus assembly
3168945	3178810	9865	SIGI-HMM				3171152	3171400	-1	FIG01201118: hypothetical protein
3168945	3178810	9865	SIGI-HMM				3171411	3172865	-1	Type II/IV secretion system secretin RcpA/CpaC, associated with Flp pilus assembly
3168945	3178810	9865	SIGI-HMM				3172874	3173623	-1	Flp pilus assembly protein RcpC/CpaB
3168945	3178810	9865	SIGI-HMM				3173616	3174965	-1	Predicted ATPase with chaperone activity, associated with Flp pilus assembly
3168945	3178810	9865	SIGI-HMM				3175003	3175533	-1	ABC-type uncharacterized transport system, permease component
3168945	3178810	9865	SIGI-HMM				3175691	3175861	-1	FIG01200762: hypothetical protein
3168945	3178810	9865	SIGI-HMM				3176056	3176799	1	Transcriptional regulator, AraC family
3168945	3178810	9865	SIGI-HMM				3176883	3178571	1	Long-chain-fatty-acid--CoA ligase (EC 6.2.1.3)
3168945	3178810	9865	SIGI-HMM				3178619	3178810	-1	hypothetical protein
3421946	3427170	5224	SIGI-HMM				3421946	3422236	1	UPF0235 protein VC0458
3421946	3427170	5224	SIGI-HMM				3422893	3423498	1	hypothetical protein
3421946	3427170	5224	SIGI-HMM				3423846	3424004	-1	hypothetical protein
3421946	3427170	5224	SIGI-HMM				3424008	3424418	-1	hypothetical protein
3421946	3427170	5224	SIGI-HMM				3424415	3424900	-1	endolysin
3421946	3427170	5224	SIGI-HMM				3424917	3425600	-1	hypothetical protein
3421946	3427170	5224	SIGI-HMM				3425600	3426250	-1	hypothetical protein
3421946	3427170	5224	SIGI-HMM				3426247	3427170	-1	hypothetical protein
3421946	3427170	5224	SIGI-HMM				3427151	3427357	-1	hypothetical protein
