# Supplementary material for: Comparative Genomic Analysis of a Novel Vibrio sp. Isolated from an Ulcer Disease Event in Atlantic Salmon (Salmo salar)
Source: Microorganisms. 2023 Jul 2;11(7):1736. doi: 10.3390/microorganisms11071736 (PMC10385127; doi:10.3390/microorganisms11071736)
Supplement: Supplementary file 1 [file microorganisms-11-01736-s001.zip › Supplementary file 2- GIs- chromosome 2-Vibrio sp. J383.csv]

Island start	Island end	Length	Method	Gene name	Gene ID	Locus	Gene start	Gene end	Strand	Product	External Annotations
145445	154824	9379	Predicted by at least one method				145445	147070	-1	Oligopeptide ABC transporter, substrate-binding protein OppA (TC 3.A.1.5.1)
145445	154824	9379	Predicted by at least one method				147220	147930	1	Gamma-D-Glutamyl-meso-Diaminopimelate Amidase
145445	154824	9379	Predicted by at least one method				148068	148277	1	Mobile element protein
145445	154824	9379	Predicted by at least one method				148386	150998	-1	hypothetical protein
145445	154824	9379	Predicted by at least one method				151355	151744	-1	small multidrug resistance family (SMR) protein
145445	154824	9379	Predicted by at least one method				152022	153170	1	S-(hydroxymethyl)glutathione dehydrogenase (EC 1.1.1.284)
145445	154824	9379	Predicted by at least one method				153492	154331	1	S-formylglutathione hydrolase (EC 3.1.2.12)
145445	154824	9379	Predicted by at least one method				154492	154824	1	small multidrug resistance family (SMR) protein
148068	153170	5102	Predicted by at least one method				148068	148277	1	Mobile element protein
148068	153170	5102	Predicted by at least one method				148386	150998	-1	hypothetical protein
148068	153170	5102	Predicted by at least one method				151355	151744	-1	small multidrug resistance family (SMR) protein
148068	153170	5102	Predicted by at least one method				152022	153170	1	S-(hydroxymethyl)glutathione dehydrogenase (EC 1.1.1.284)
185773	195477	9704	Predicted by at least one method				185773	187758	1	DNA transposition protein Mup03, A
185773	195477	9704	Predicted by at least one method				187793	188740	1	Phage replication initiation ATPase Mup04, B
185773	195477	9704	Predicted by at least one method				188749	188979	1	hypothetical protein
185773	195477	9704	Predicted by at least one method				188990	189316	1	hypothetical protein
185773	195477	9704	Predicted by at least one method				189331	189537	1	hypothetical protein
185773	195477	9704	Predicted by at least one method				189530	190147	1	hypothetical protein
185773	195477	9704	Predicted by at least one method				190158	190439	1	hypothetical protein
185773	195477	9704	Predicted by at least one method				190426	190674	1	hypothetical protein
185773	195477	9704	Predicted by at least one method				190694	190831	1	hypothetical protein
185773	195477	9704	Predicted by at least one method				190828	191292	1	FIG01201900: hypothetical protein
185773	195477	9704	Predicted by at least one method				191282	191470	1	hypothetical protein
185773	195477	9704	Predicted by at least one method				191569	191805	1	hypothetical protein
185773	195477	9704	Predicted by at least one method				191814	192158	1	Phage protein
185773	195477	9704	Predicted by at least one method				192165	192680	1	protein gp16
185773	195477	9704	Predicted by at least one method				192670	192852	1	hypothetical protein
185773	195477	9704	Predicted by at least one method				192967	193365	1	Middle operon regulator
185773	195477	9704	Predicted by at least one method				193376	193909	1	hypothetical protein
185773	195477	9704	Predicted by at least one method				193987	194409	1	hypothetical protein
185773	195477	9704	Predicted by at least one method				194412	194687	1	conserved hypothetical protein
185773	195477	9704	Predicted by at least one method				194660	195262	1	hypothetical protein
185773	195477	9704	Predicted by at least one method				195259	195477	1	FIG01200065: hypothetical protein
1032142	1089015	56873	Predicted by at least one method				1032142	1032522	1	hypothetical protein
1032142	1089015	56873	Predicted by at least one method				1032653	1034191	1	DNA-cytosine methyltransferase (EC 2.1.1.37)
1032142	1089015	56873	Predicted by at least one method				1034188	1035168	-1	hypothetical protein
1032142	1089015	56873	Predicted by at least one method				1035155	1035847	-1	hypothetical protein
1032142	1089015	56873	Predicted by at least one method				1035844	1037919	-1	Histidine kinase
1032142	1089015	56873	Predicted by at least one method				1037919	1038545	-1	Phage repressor protein cI
1032142	1089015	56873	Predicted by at least one method				1038643	1038855	1	hypothetical protein
1032142	1089015	56873	Predicted by at least one method				1038970	1039509	1	Phage regulatory protein like CII
1032142	1089015	56873	Predicted by at least one method				1039521	1039814	1	hypothetical protein
1032142	1089015	56873	Predicted by at least one method				1039925	1040329	1	hypothetical protein
1032142	1089015	56873	Predicted by at least one method				1040332	1040775	1	hypothetical protein
1032142	1089015	56873	Predicted by at least one method				1040772	1041173	1	hypothetical protein
1032142	1089015	56873	Predicted by at least one method				1041173	1041403	1	hypothetical bacteriophage protein
1032142	1089015	56873	Predicted by at least one method				1041400	1041585	1	hypothetical protein
1032142	1089015	56873	Predicted by at least one method				1041585	1044233	1	Phage replication protein GpA, endonuclease
1032142	1089015	56873	Predicted by at least one method				1044345	1044551	1	hypothetical protein
1032142	1089015	56873	Predicted by at least one method				1044644	1045300	1	hypothetical protein
1032142	1089015	56873	Predicted by at least one method				1045306	1045914	1	hypothetical protein
1032142	1089015	56873	Predicted by at least one method				1046217	1048031	-1	hypothetical protein
1032142	1089015	56873	Predicted by at least one method				1048349	1048456	1	hypothetical protein
1032142	1089015	56873	Predicted by at least one method				1048538	1049557	-1	Phage portal vertex protein GpQ
1032142	1089015	56873	Predicted by at least one method				1049562	1051199	-1	Phage terminase, ATPase subunit GpP
1032142	1089015	56873	Predicted by at least one method				1051517	1052392	1	Phage capsid scaffolding protein GpO
1032142	1089015	56873	Predicted by at least one method				1052393	1053403	1	Phage major capsid protein GpN
1032142	1089015	56873	Predicted by at least one method				1053413	1054129	1	Phage terminase, endonuclease subunit GpM
1032142	1089015	56873	Predicted by at least one method				1054259	1054678	1	Phage head completion-stabilization protein GpL
1032142	1089015	56873	Predicted by at least one method				1054675	1055166	1	phage tail completion protein GpR
1032142	1089015	56873	Predicted by at least one method				1055183	1055806	1	Phage tail completion protein GpS
1032142	1089015	56873	Predicted by at least one method				1055822	1056943	1	Phage protein
1032142	1089015	56873	Predicted by at least one method				1056946	1057401	1	Phage protein
1032142	1089015	56873	Predicted by at least one method				1057428	1057646	1	FIG01200093: hypothetical protein
1032142	1089015	56873	Predicted by at least one method				1057643	1058065	1	hypothetical protein
1032142	1089015	56873	Predicted by at least one method				1058069	1058653	1	hypothetical protein
1032142	1089015	56873	Predicted by at least one method				1058654	1058890	1	hypothetical protein
1032142	1089015	56873	Predicted by at least one method				1058887	1059150	1	hypothetical protein
1032142	1089015	56873	Predicted by at least one method				1059192	1059335	1	FIG01205035: hypothetical protein
1032142	1089015	56873	Predicted by at least one method				1059363	1061693	1	Phage tail length tape-measure protein GpT
1032142	1089015	56873	Predicted by at least one method				1061693	1062025	1	Phage protein
1032142	1089015	56873	Predicted by at least one method				1062018	1062449	1	Phage protein
1032142	1089015	56873	Predicted by at least one method				1062492	1063205	1	Phage protein
1032142	1089015	56873	Predicted by at least one method				1063225	1063725	1	Phage tail formation protein GpI
1032142	1089015	56873	Predicted by at least one method				1063729	1064535	1	Phage tail fiber protein GpH
1032142	1089015	56873	Predicted by at least one method				1064528	1065328	1	hypothetical protein
1032142	1089015	56873	Predicted by at least one method				1065339	1065647	1	Phage protein (ACLAME 567)
1032142	1089015	56873	Predicted by at least one method				1065654	1066190	1	hypothetical protein
1032142	1089015	56873	Predicted by at least one method				1066206	1066895	1	Phage protein
1032142	1089015	56873	Predicted by at least one method				1066886	1067581	1	Phage protein
1032142	1089015	56873	Predicted by at least one method				1067584	1067781	1	FIG01206675: hypothetical protein
1032142	1089015	56873	Predicted by at least one method				1067824	1067997	-1	hypothetical protein
1032142	1089015	56873	Predicted by at least one method				1068267	1068557	1	hypothetical protein
1032142	1089015	56873	Predicted by at least one method				1068706	1068945	1	GMP reductase (EC 1.7.1.7)
1032142	1089015	56873	Predicted by at least one method				1069145	1070323	1	DNA-cytosine methyltransferase (EC 2.1.1.37)
1032142	1089015	56873	Predicted by at least one method				1070381	1073383	1	hypothetical protein
1032142	1089015	56873	Predicted by at least one method				1073376	1075184	1	hypothetical protein
1032142	1089015	56873	Predicted by at least one method				1075580	1076254	-1	Glutathione S-transferase (EC 2.5.1.18)
1032142	1089015	56873	Predicted by at least one method				1076753	1077850	1	hypothetical protein
1032142	1089015	56873	Predicted by at least one method				1077981	1078232	1	hypothetical protein
1032142	1089015	56873	Predicted by at least one method				1078656	1079684	1	putative lipoprotein
1032142	1089015	56873	Predicted by at least one method				1079859	1080587	1	Transcriptional regulator, AraC family
1032142	1089015	56873	Predicted by at least one method				1080673	1081590	1	Permease of the drug/metabolite transporter (DMT) superfamily
1032142	1089015	56873	Predicted by at least one method				1081897	1082805	1	Hydroxymethylpyrimidine phosphate kinase ThiD (EC 2.7.4.7)
1032142	1089015	56873	Predicted by at least one method				1082795	1083553	1	Hydroxymethylpyrimidine ABC transporter, ATPase component
1032142	1089015	56873	Predicted by at least one method				1083546	1084361	1	Hydroxymethylpyrimidine ABC transporter, transmembrane component
1032142	1089015	56873	Predicted by at least one method				1084476	1085432	1	Hydroxymethylpyrimidine ABC transporter, substrate-binding component
1032142	1089015	56873	Predicted by at least one method				1085441	1086121	1	Thiaminase II (EC 3.5.99.2) involved in salvage of thiamin pyrimidine moiety, TenA subgroup with Cys in active site
1032142	1089015	56873	Predicted by at least one method				1086151	1086936	1	Hydroxyethylthiazole kinase (EC 2.7.1.50)
1032142	1089015	56873	Predicted by at least one method				1087072	1089015	-1	Methyl-accepting chemotaxis protein I (serine chemoreceptor protein)
1044345	1048456	4111	Predicted by at least one method				1044345	1044551	1	hypothetical protein
1044345	1048456	4111	Predicted by at least one method				1044644	1045300	1	hypothetical protein
1044345	1048456	4111	Predicted by at least one method				1045306	1045914	1	hypothetical protein
1044345	1048456	4111	Predicted by at least one method				1046217	1048031	-1	hypothetical protein
1044345	1048456	4111	Predicted by at least one method				1048349	1048456	1	hypothetical protein
1068706	1075184	6478	Predicted by at least one method				1068706	1068945	1	GMP reductase (EC 1.7.1.7)
1068706	1075184	6478	Predicted by at least one method				1069145	1070323	1	DNA-cytosine methyltransferase (EC 2.1.1.37)
1068706	1075184	6478	Predicted by at least one method				1070381	1073383	1	hypothetical protein
1068706	1075184	6478	Predicted by at least one method				1073376	1075184	1	hypothetical protein
1125160	1149669	24509	Predicted by at least one method				1125160	1126137	-1	putative membrane protein
1125160	1149669	24509	Predicted by at least one method				1126279	1126746	1	Transcriptional regulator, AsnC family
1125160	1149669	24509	Predicted by at least one method				1126929	1128491	1	Methyl-accepting chemotaxis sensor/transducer protein
1125160	1149669	24509	Predicted by at least one method				1128675	1130666	-1	Transketolase (EC 2.2.1.1)
1125160	1149669	24509	Predicted by at least one method				1130757	1131707	-1	Transaldolase (EC 2.2.1.2)
1125160	1149669	24509	Predicted by at least one method				1132167	1133159	1	Transcriptional regulator, SorC family
1125160	1149669	24509	Predicted by at least one method				1133423	1136356	1	hypothetical protein
1125160	1149669	24509	Predicted by at least one method				1136486	1137934	1	Transposase
1125160	1149669	24509	Predicted by at least one method				1137934	1138683	1	Mobile element protein
1125160	1149669	24509	Predicted by at least one method				1139387	1140271	1	Transcriptional regulator
1125160	1149669	24509	Predicted by at least one method				1140272	1140775	-1	Type IV prepilin peptidase TadV/CpaA
1125160	1149669	24509	Predicted by at least one method				1140940	1141152	1	Flp pilus assembly protein, pilin Flp
1125160	1149669	24509	Predicted by at least one method				1141207	1141986	1	Flp pilus assembly protein RcpC/CpaB
1125160	1149669	24509	Predicted by at least one method				1141988	1143313	1	Type II/IV secretion system secretin RcpA/CpaC, associated with Flp pilus assembly
1125160	1149669	24509	Predicted by at least one method				1143313	1143774	1	ATPase with chaperone activity, associated with Flp pilus assembly
1125160	1149669	24509	Predicted by at least one method				1143777	1144970	1	Type II/IV secretion system ATPase TadZ/CpaE, associated with Flp pilus assembly
1125160	1149669	24509	Predicted by at least one method				1144967	1146232	1	Type II/IV secretion system ATP hydrolase TadA/VirB11/CpaF, TadA subfamily
1125160	1149669	24509	Predicted by at least one method				1146229	1147143	1	Flp pilus assembly protein TadB
1125160	1149669	24509	Predicted by at least one method				1147143	1148009	1	Type II/IV secretion system protein TadC, associated with Flp pilus assembly
1125160	1149669	24509	Predicted by at least one method				1148006	1149136	1	Flp pilus assembly protein TadD, contains TPR repeat
1125160	1149669	24509	Predicted by at least one method				1149166	1149669	1	Flp pilus assembly membrane protein TadE
1125160	1149669	24509	Predicted by at least one method				1149659	1150243	1	Flp pilus assembly surface protein TadF, ATP/GTP-binding motif
1162829	1172564	9735	Predicted by at least one method				1162829	1163410	-1	FIG01203621: hypothetical protein
1162829	1172564	9735	Predicted by at least one method				1163403	1163942	-1	YaeQ protein
1162829	1172564	9735	Predicted by at least one method				1164123	1164407	-1	hypothetical protein
1162829	1172564	9735	Predicted by at least one method				1164562	1165125	-1	Phage Rha protein
1162829	1172564	9735	Predicted by at least one method				1165521	1166642	1	hypothetical protein
1162829	1172564	9735	Predicted by at least one method				1166753	1168648	-1	hypothetical protein
1162829	1172564	9735	Predicted by at least one method				1168684	1168836	-1	hypothetical protein
1162829	1172564	9735	Predicted by at least one method				1168836	1169120	-1	putative phage tail protein
1162829	1172564	9735	Predicted by at least one method				1169104	1169829	-1	hypothetical protein
1162829	1172564	9735	Predicted by at least one method				1169841	1170206	-1	hypothetical protein
1162829	1172564	9735	Predicted by at least one method				1170210	1171346	-1	hypothetical protein
1162829	1172564	9735	Predicted by at least one method				1171346	1171564	-1	hypothetical protein
1162829	1172564	9735	Predicted by at least one method				1171564	1172103	-1	hypothetical protein
1162829	1172564	9735	Predicted by at least one method				1172100	1172564	-1	FIG01202682: hypothetical protein
1191950	1200777	8827	Predicted by at least one method				1191950	1192207	-1	hypothetical protein
1191950	1200777	8827	Predicted by at least one method				1192223	1192765	-1	Phage activator protein cII
1191950	1200777	8827	Predicted by at least one method				1192821	1193108	-1	hypothetical protein
1191950	1200777	8827	Predicted by at least one method				1193291	1194115	1	Prophage MuSo2, transcriptional regulator, Cro/CI family
1191950	1200777	8827	Predicted by at least one method				1194287	1195549	1	hypothetical protein
1191950	1200777	8827	Predicted by at least one method				1195549	1197825	1	hypothetical protein
1191950	1200777	8827	Predicted by at least one method				1197826	1198467	1	hypothetical protein
1191950	1200777	8827	Predicted by at least one method				1198460	1199143	1	hypothetical protein
1191950	1200777	8827	Predicted by at least one method				1199186	1200241	-1	Phage integrase
1191950	1200777	8827	Predicted by at least one method				1200568	1200777	-1	Cold shock protein of CSP family
1295656	1300818	5162	Predicted by at least one method				1295656	1296276	-1	Glutathione S-transferase (EC 2.5.1.18)
1295656	1300818	5162	Predicted by at least one method				1296314	1297345	-1	Putative oxidoreductase YncB
1295656	1300818	5162	Predicted by at least one method				1297481	1298071	-1	Transcriptional regulator, AcrR family
1295656	1300818	5162	Predicted by at least one method				1298227	1298700	-1	Peptidylprolyl isomerase, FKBP-type (EC 5.2.1.8) / Macrophage infectivity potentiator
1295656	1300818	5162	Predicted by at least one method				1298815	1299441	-1	Thiol-disulfide isomerase
1295656	1300818	5162	Predicted by at least one method				1299713	1300348	1	Protein F-related protein
1295656	1300818	5162	Predicted by at least one method				1300459	1300818	-1	Glutaredoxin
1322359	1327000	4641	Predicted by at least one method				1322359	1322496	-1	FIG01200212: hypothetical protein
1322359	1327000	4641	Predicted by at least one method				1322508	1323089	-1	Cytochrome c-type protein NapC
1322359	1327000	4641	Predicted by at least one method				1323119	1323580	-1	Nitrate reductase cytochrome c550-type subunit
1322359	1327000	4641	Predicted by at least one method				1323706	1326195	-1	Periplasmic nitrate reductase (EC 1.7.99.4)
1322359	1327000	4641	Predicted by at least one method				1326192	1326497	-1	Periplasmic nitrate reductase component NapD
1322359	1327000	4641	Predicted by at least one method				1326521	1327000	-1	Ferredoxin-type protein NapF (periplasmic nitrate reductase)
1418175	1423260	5085	Predicted by at least one method				1416026	1418182	1	EF hand domain protein
1418175	1423260	5085	Predicted by at least one method				1418175	1418933	1	FIG01206580: hypothetical protein
1418175	1423260	5085	Predicted by at least one method				1419107	1419469	1	FIG01204884: hypothetical protein
1418175	1423260	5085	Predicted by at least one method				1419569	1420153	1	hypothetical protein
1418175	1423260	5085	Predicted by at least one method				1420342	1420605	-1	hypothetical protein
1418175	1423260	5085	Predicted by at least one method				1420621	1420878	1	hypothetical protein
1418175	1423260	5085	Predicted by at least one method				1420879	1421235	1	hypothetical protein
1418175	1423260	5085	Predicted by at least one method				1421343	1421747	1	hypothetical protein
1418175	1423260	5085	Predicted by at least one method				1421885	1422202	-1	Cytochrome c553
1418175	1423260	5085	Predicted by at least one method				1422577	1423260	-1	Transcriptional regulator, LuxR family
1440198	1445978	5780	Predicted by at least one method				1440198	1440506	-1	Putative transmembrane protein
1440198	1445978	5780	Predicted by at least one method				1440503	1441234	-1	putataive branched-chain amino acid transport protein AzlC
1440198	1445978	5780	Predicted by at least one method				1441614	1441811	-1	hypothetical protein
1440198	1445978	5780	Predicted by at least one method				1442142	1444700	1	Nitrite reductase [NAD(P)H] large subunit (EC 1.7.1.4)
1440198	1445978	5780	Predicted by at least one method				1444716	1445039	1	Nitrite reductase [NAD(P)H] small subunit (EC 1.7.1.4)
1440198	1445978	5780	Predicted by at least one method				1445163	1445978	1	Nitrite transporter from formate/nitrite family
1622020	1627369	5349	Predicted by at least one method				1622020	1622400	1	Glycine cleavage system H protein
1622020	1627369	5349	Predicted by at least one method				1622489	1625368	1	Glycine dehydrogenase [decarboxylating] (glycine cleavage system P protein) (EC 1.4.4.2)
1622020	1627369	5349	Predicted by at least one method				1625512	1625619	1	hypothetical protein
1622020	1627369	5349	Predicted by at least one method				1625740	1626423	-1	hypothetical protein
1622020	1627369	5349	Predicted by at least one method				1626439	1626813	-1	hypothetical protein
1622020	1627369	5349	Predicted by at least one method				1626940	1627056	-1	hypothetical protein
1622020	1627369	5349	Predicted by at least one method				1627061	1627369	-1	hypothetical protein
1792630	1813128	20498	Predicted by at least one method				1792630	1793007	-1	FIG01199767: hypothetical protein
1792630	1813128	20498	Predicted by at least one method				1793134	1793697	-1	hypothetical protein
1792630	1813128	20498	Predicted by at least one method				1793704	1794030	-1	hypothetical protein
1792630	1813128	20498	Predicted by at least one method				1794014	1794391	-1	middle operon regulator-related protein
1792630	1813128	20498	Predicted by at least one method				1794810	1795241	-1	hypothetical protein
1792630	1813128	20498	Predicted by at least one method				1795261	1795413	-1	hypothetical protein
1792630	1813128	20498	Predicted by at least one method				1795415	1795696	-1	hypothetical protein
1792630	1813128	20498	Predicted by at least one method				1795699	1795914	-1	hypothetical protein
1792630	1813128	20498	Predicted by at least one method				1795917	1797029	-1	Eha protein
1792630	1813128	20498	Predicted by at least one method				1797001	1798758	-1	hypothetical protein
1792630	1813128	20498	Predicted by at least one method				1798765	1799736	-1	hypothetical protein
1792630	1813128	20498	Predicted by at least one method				1799737	1800072	-1	hypothetical protein
1792630	1813128	20498	Predicted by at least one method				1800062	1800406	-1	hypothetical protein
1792630	1813128	20498	Predicted by at least one method				1800425	1800652	-1	hypothetical protein
1792630	1813128	20498	Predicted by at least one method				1800776	1801297	1	hypothetical protein
1792630	1813128	20498	Predicted by at least one method				1801466	1802446	1	diguanylate cyclase/phosphodiesterase (GGDEF & EAL domains) with PAS/PAC sensor(s)
1792630	1813128	20498	Predicted by at least one method				1802622	1803521	-1	Transcriptional regulator, LysR family
1792630	1813128	20498	Predicted by at least one method				1803661	1804509	1	putative membrane protein
1792630	1813128	20498	Predicted by at least one method				1804750	1805214	-1	hypothetical protein
1792630	1813128	20498	Predicted by at least one method				1805411	1805809	1	Uncharacterized conserved membrane protein
1792630	1813128	20498	Predicted by at least one method				1805867	1806637	-1	COG1196: Chromosome segregation ATPases
1792630	1813128	20498	Predicted by at least one method				1806832	1807080	1	RelB/StbD replicon stabilization protein (antitoxin to RelE/StbE)
1792630	1813128	20498	Predicted by at least one method				1807070	1807360	1	mRNA interferase RelE
1792630	1813128	20498	Predicted by at least one method				1807379	1807780	-1	hypothetical protein
1792630	1813128	20498	Predicted by at least one method				1807925	1808227	-1	hypothetical protein
1792630	1813128	20498	Predicted by at least one method				1808379	1809185	-1	Mobile element protein
1792630	1813128	20498	Predicted by at least one method				1809218	1809559	-1	ISCps3, transposase orfA
1792630	1813128	20498	Predicted by at least one method				1809642	1810103	-1	hypothetical protein
1792630	1813128	20498	Predicted by at least one method				1810118	1810393	-1	hypothetical protein
1792630	1813128	20498	Predicted by at least one method				1810538	1810897	-1	Ypar14
1792630	1813128	20498	Predicted by at least one method				1811183	1812274	-1	Mobile element protein
1792630	1813128	20498	Predicted by at least one method				1812271	1813128	-1	Mobile element protein
