# Supplementary material for: Comparative Genomic Analysis of a Novel Vibrio sp. Isolated from an Ulcer Disease Event in Atlantic Salmon (Salmo salar)
Source: Microorganisms. 2023 Jul 2;11(7):1736. doi: 10.3390/microorganisms11071736 (PMC10385127; doi:10.3390/microorganisms11071736)
Supplement: Supplementary file 1 [file microorganisms-11-01736-s001.zip › Supplementary file 3- GIs of plasmid- Vibrio sp. J383.csv]

Island start	Island end	Length	Method	Gene name	Gene ID	Locus	Gene start	Gene end	Strand	Product	External Annotations
180327	199822	19495	SIGI-HMM				180327	180482	1	hypothetical protein
180327	199822	19495	SIGI-HMM				180706	181326	-1	T1SS peptidoglycan-associated lipoprotein LapL
180327	199822	19495	SIGI-HMM				181329	182639	-1	Type I secretion system, outer membrane component LapE
180327	199822	19495	SIGI-HMM				182997	198716	1	T1SS secreted agglutinin (RTX)
180327	199822	19495	SIGI-HMM				199147	199320	-1	Transposase
180327	199822	19495	SIGI-HMM				199409	199534	-1	Mobile element protein
180327	199822	19495	SIGI-HMM				199535	199822	-1	Transposase, wcw_0483 family
