# Supplementary material for: Comparative Genomic Analysis of a Novel Vibrio sp. Isolated from an Ulcer Disease Event in Atlantic Salmon (Salmo salar)
Source: Microorganisms. 2023 Jul 2;11(7):1736. doi: 10.3390/microorganisms11071736 (PMC10385127; doi:10.3390/microorganisms11071736)
Supplement: Supplementary file 1 [file microorganisms-11-01736-s001.zip › Supplementary file 4- T6SS genes- Vibrio sp. J383.xlsx]

## Sheet: Sheet1
Chromosome	locus_tag	Name	Minimum	Maximum	DNA Length	Direction	Notes		locus tag + Gene name	DNA sequence	locus tag + gene name + DNA Sequence
1	M4S28_RS10440	vgrG	2282509	2284491	1983	forward			M4S28_RS10440 vgrG	ATGACGGATAATTTCTCCCCTTCTGCCAGCACTATTGTGGCAAAAGATTCTAAAAGCAACGAACATGCAGTCAGCGATTTTGCTATTTCTGAGTACTTATCGAAGCCTTTTAAAATCGAACTAATCATCATCTCAAAAAGCTTTGTGATCGATGATCAATTGGGGCAAAAGCTCTCTATCACCCGCTTCGTTAATGACACCGATAACTTGACCGCTACCCGTGTATTCAACGGTATTGTTACGCAGGTTCAATTACTCGGTATGGACGGTAACCTACAGTACTCTAGTTACCGCGTCACTCTAAGGCCTCGGTTCTGGTTATTGAAGCACACCCACTCTTTCCGCGTTTACCAAAACCAATCAACGAAAGACATCGTTTCAGACGTGTTAACCCAAGCT…	>M4S28_RS10440 vgrG ATGACGGATAATTTCTCCCCTTCTGCCAGCACTATTGTGGCAAAAGATTCTAAAAGCAACGAACATGCAGTCAGCGATTTTGCTATTTCTGAGTACTTATCGAAGCCTTTTAAAATCGAACTAATCATCATCTCAAAAAGCTTTGTGATCGATGATCAATTGGGGCAAAAGCTCTCTATCACCCGCTTCGTTAATGACACCGATAACTTGACCGCTACCCGTGTATTCAACGGTATTGTTACGCAGGTTCAATTACTCGGTATGGACGGTAACCTACAGTACTCTAGTTACCGCGTCACTCTAAGGCCTCGGTTCTGGTTATTGAAGCACACCCACTCTTTCCGCGTTTACCAAAACCAATCAACGAAAGACATCGTTT…
1	M4S28_RS10445		2284552	2285112	561	forward			M4S28_RS10445	ATGTATAAAAAGATTCCGTATCAGACAGGCCGACAATTGCTCGATAGATTCTCAAGCTCTGATGAAGCTCAAGCGCTGATCGATGAAGAGCTCAATGTTGATGACTCCATTGAAACGTTGTTGGAAAACGAGCTCTATTTCGATTTGGTTCAATTTCTTGCTCACGGGCTTCCAGTTCGAGAAGCCATTTGGTGGGGCGCGCATACACTCGATGCAAGAAATGATGTGTGGTCTACAATGCAAAAGCAGTGTATTTCAACAGCCAAGGCTTGGGTGAAATCGCCTTCAGAAGAACAGAGGCGAAAGAGCGAACTGTTTTCTAACAAACTTAAATTGAATTGCGGGCCATCTTGGTTGGCTCAAGCCGTATTTTGGAACGGGTCTGGCAGTATTGTTGCA…	>M4S28_RS10445 ATGTATAAAAAGATTCCGTATCAGACAGGCCGACAATTGCTCGATAGATTCTCAAGCTCTGATGAAGCTCAAGCGCTGATCGATGAAGAGCTCAATGTTGATGACTCCATTGAAACGTTGTTGGAAAACGAGCTCTATTTCGATTTGGTTCAATTTCTTGCTCACGGGCTTCCAGTTCGAGAAGCCATTTGGTGGGGCGCGCATACACTCGATGCAAGAAATGATGTGTGGTCTACAATGCAAAAGCAGTGTATTTCAACAGCCAAGGCTTGGGTGAAATCGCCTTCAGAAGAACAGAGGCGAAAGAGCGAACTGTTTTCTAACAAACTTAAATTGAATTGCGGGCCATCTTGGTTGGCTCAAGCCGTATTTTGGAACGGGTCT…
1	M4S28_RS10450		2285122	2285421	300	forward	Contains PAAR domain		M4S28_RS10450	ATGACGTTAGCCGCACGATTAACCGATATGCATGTTTGCCCAATGCAGACACCCGCTGTTCCACCTATCCCCCACGTAGGCGGGCCAATCAGTGGCCCCGGTGTACCGACGGTTTTAATTGGCAATATGCCAGCCGCGACACTTGGGGACATGTGCGTTTGTGTTGGCCCTCCCGATAGCATCATCAAAGGCAGTGCCACTGTGCTCATAATGAGTAAACCAGCGGCACGTATGGGCGATACAACCAGTCACGGCGGTACTATTGTTCTGGGTATGCCTACTGTGATGATTGGAGGCTAA	>M4S28_RS10450 ATGACGTTAGCCGCACGATTAACCGATATGCATGTTTGCCCAATGCAGACACCCGCTGTTCCACCTATCCCCCACGTAGGCGGGCCAATCAGTGGCCCCGGTGTACCGACGGTTTTAATTGGCAATATGCCAGCCGCGACACTTGGGGACATGTGCGTTTGTGTTGGCCCTCCCGATAGCATCATCAAAGGCAGTGCCACTGTGCTCATAATGAGTAAACCAGCGGCACGTATGGGCGATACAACCAGTCACGGCGGTACTATTGTTCTGGGTATGCCTACTGTGATGATTGGAGGCTAA
1	M4S28_RS10455	tssA	2285641	2287107	1467	forward			M4S28_RS10455 tssA	ATGACAGAAATCGTTCACCTACTTGTTCCAATCTCGGATGAAGAGCCTTCAGGCTCTTATTTGAAGTTAGATCGAAGTGCCTATCGCAGTTTGAGAAACGTTTACAATAGCGCTCAATCCTCATTTCGACAGTTAGTTGAAACTCCTGATGCATCGTCTGATCCTGCTATCGTGGATGCCAATACAAAAAACTGGGCTGAGTTGAGAAAGGTTTCAGAAGAAACACTTACTTCACAGTCAAAAGACTTAGAGATATTAGGTTGGTACATCACGAGTCAACTTTTTACATCTCAGCCATTTCATAACCTTGCTAATGCTATCCCTGCTTTAAACCTTTTCATCGACCAATTTTGGGATACGTTAAACCCAATGCTTCCGGAGGCTAAACTCAAAGCTTCT…	>M4S28_RS10455 tssA ATGACAGAAATCGTTCACCTACTTGTTCCAATCTCGGATGAAGAGCCTTCAGGCTCTTATTTGAAGTTAGATCGAAGTGCCTATCGCAGTTTGAGAAACGTTTACAATAGCGCTCAATCCTCATTTCGACAGTTAGTTGAAACTCCTGATGCATCGTCTGATCCTGCTATCGTGGATGCCAATACAAAAAACTGGGCTGAGTTGAGAAAGGTTTCAGAAGAAACACTTACTTCACAGTCAAAAGACTTAGAGATATTAGGTTGGTACATCACGAGTCAACTTTTTACATCTCAGCCATTTCATAACCTTGCTAATGCTATCCCTGCTTTAAACCTTTTCATCGACCAATTTTGGGATACGTTAAACCCAATGCTTCCGG…
1	M4S28_RS10460	hcp	2287140	2287661	522	forward			M4S28_RS10460 hcp	ATGGCTTCTATTTTTATGAGAATTGATGGTACGACACCAAAAGGTGCAGCAACGGTAGAAAAGATCGGGGGTAAAGATGGATTCTTTGCACTTGATAGCGTTTCTTGGAGTGCAGTACGTGGTGTTGGTATCGATGTAGGTAATGCAAACAATGCGGACCAAGGTATGGTTGCTCTTGGTGAAGTCAACATGACTCGTGGCTGTGATGGTGCAACACCTCATCTAACCACTTTCTTATATGCGCCGGGTCCAGAAGGTCGCACCGTTGAAATCGTAATGACAAAACCAAACCGTGAAGGTTCTGGTGCTGATCCATACCTGATTCTAACGCTAAAAATGGCTCGTATGTCTAGCTACAACATGTCTGGCACAGACGGTTCACTTCCAAGCGAATCTTTC…	>M4S28_RS10460 hcp ATGGCTTCTATTTTTATGAGAATTGATGGTACGACACCAAAAGGTGCAGCAACGGTAGAAAAGATCGGGGGTAAAGATGGATTCTTTGCACTTGATAGCGTTTCTTGGAGTGCAGTACGTGGTGTTGGTATCGATGTAGGTAATGCAAACAATGCGGACCAAGGTATGGTTGCTCTTGGTGAAGTCAACATGACTCGTGGCTGTGATGGTGCAACACCTCATCTAACCACTTTCTTATATGCGCCGGGTCCAGAAGGTCGCACCGTTGAAATCGTAATGACAAAACCAAACCGTGAAGGTTCTGGTGCTGATCCATACCTGATTCTAACGCTAAAAATGGCTCGTATGTCTAGCTACAACATGTCTGGCACAGACGGTTC…
1	M4S28_RS10465	tssB	2287681	2288184	504	forward			M4S28_RS10465 tssB	GTGGCACTAAATTCCCAACATAAACGCGTAAGTAAGAACCGCGTAAGTATTACCTATGACGTTGAGACTAATGGCGCTGTAGAAACCAAAGAGCTCCCTTTTGTTGTTGGGGTTATTGGTGACTACTCAGGCCATAAGCAAGATAAAGAAGAAGTAGAAGATCGTACCTTCTATAACGTTGATAAAGACAACTTCGATACGGTAATGAAGCGTGTAGGTCCAGAGCTATCATTGAAAGTCGATAACGTTCTTGCAGGTGATGACAGCCAATTTGCGGCGAGTCTTAAGTTCAATTCGATGAAAGATTTCGAACCTGAAGCGATAATCGAACAGGTTGAACCGCTTAAGAAGCTAGTCGAAACCCGTAATCAACTGAAGGTACTGCTTTCTAAAGCCGAT…	>M4S28_RS10465 tssB GTGGCACTAAATTCCCAACATAAACGCGTAAGTAAGAACCGCGTAAGTATTACCTATGACGTTGAGACTAATGGCGCTGTAGAAACCAAAGAGCTCCCTTTTGTTGTTGGGGTTATTGGTGACTACTCAGGCCATAAGCAAGATAAAGAAGAAGTAGAAGATCGTACCTTCTATAACGTTGATAAAGACAACTTCGATACGGTAATGAAGCGTGTAGGTCCAGAGCTATCATTGAAAGTCGATAACGTTCTTGCAGGTGATGACAGCCAATTTGCGGCGAGTCTTAAGTTCAATTCGATGAAAGATTTCGAACCTGAAGCGATAATCGAACAGGTTGAACCGCTTAAGAAGCTAGTCGAAACCCGTAATCAACTGAAGG…
1	M4S28_RS10470	tssC	2288184	2289662	1479	forward			M4S28_RS10470 tssC	ATGAGTACTGAAACTGAGAATCAAGCGCAACCGGAGGCGGCGGAAGGCTCACTGAGCTTCCTAGACCGTGCGATTGAAGCAACCACTCAAACTCCCGCTGACACCACGAAAGAACTGTTTTCTGTACTTACAGAGCAAGCTCTTTCTGGCACCGTGACGTGGGATAAGAACGTTACAAAAACAATTGAAAACGCAATCTCAGAGATAGATAAAAAGCTATCTCAACAGTTATCTGAAGTCATGCAACAAAAAGACTTACAGAAGCTTGAAGGCTCTTGGCGTGGTCTACAAAAACTCGTTAAAGAGAGCGAACTGGGTCGTGATCTAAAGATCAAAATGGTCGATTACACACAAGAAGAGCTGCTTGATCAATTCGAAGATGCGCCTGCGATTGACCGT…	>M4S28_RS10470 tssC ATGAGTACTGAAACTGAGAATCAAGCGCAACCGGAGGCGGCGGAAGGCTCACTGAGCTTCCTAGACCGTGCGATTGAAGCAACCACTCAAACTCCCGCTGACACCACGAAAGAACTGTTTTCTGTACTTACAGAGCAAGCTCTTTCTGGCACCGTGACGTGGGATAAGAACGTTACAAAAACAATTGAAAACGCAATCTCAGAGATAGATAAAAAGCTATCTCAACAGTTATCTGAAGTCATGCAACAAAAAGACTTACAGAAGCTTGAAGGCTCTTGGCGTGGTCTACAAAAACTCGTTAAAGAGAGCGAACTGGGTCGTGATCTAAAGATCAAAATGGTCGATTACACACAAGAAGAGCTGCTTGATCAATTCGAAG…
1	M4S28_RS10475	tssC	2289701	2291095	1395	forward			M4S28_RS10475 tssC	ATGAAGTTAAATACAGAATGGCAAAACAGATTCAATCAATTAGATGACACAGATAATACCTTTATGAAAGAGGCTTTATCTCTGTTATCTGAGCTAGACAAACACTCCTTAAGCTCTAAATCCTCACTAATTTCATTGATATCAACACTTATATCAACAATCGATTCCAAACTCAGTTTACAGCTTGATGAAGTCCTCCATGAACCCGAGTTTCAAAAACTGGAACGTAACTGGCTAAGCCTTCAACAACTTGTTTCCCTACCCGTCAGCTATCAAAGAGCGCATGTAAAACTGCTCGATATGAATTGGGTGGAAATCTCCAGTGACGTCAATCAAGCCTATTCAACCAAATCCAGCGACTTGTATAACAAGATCGGCAATAACGAACTGAATACCTTA…	>M4S28_RS10475 tssC ATGAAGTTAAATACAGAATGGCAAAACAGATTCAATCAATTAGATGACACAGATAATACCTTTATGAAAGAGGCTTTATCTCTGTTATCTGAGCTAGACAAACACTCCTTAAGCTCTAAATCCTCACTAATTTCATTGATATCAACACTTATATCAACAATCGATTCCAAACTCAGTTTACAGCTTGATGAAGTCCTCCATGAACCCGAGTTTCAAAAACTGGAACGTAACTGGCTAAGCCTTCAACAACTTGTTTCCCTACCCGTCAGCTATCAAAGAGCGCATGTAAAACTGCTCGATATGAATTGGGTGGAAATCTCCAGTGACGTCAATCAAGCCTATTCAACCAAATCCAGCGACTTGTATAACAAGATCGGCA…
1	M4S28_RS10480	tssE	2291095	2291517	423	forward			M4S28_RS10480 tssE	ATGAGCTTTTGGAAGACCTTTATCAGTGATTCAAAGCCTTATAAGGATGCAGAGATTGAAGACATCAAGTTCCATCTCACCAAGCTACTTGAAGCTGAGGCATCATTGACAGATATCGATAAACGACTGATAGAAGTCAACCGCTCTAACTTAAAGTTTGGTATCGAAGATATTCAATTACTGAGCGCCACTCTAGAAAAAACGCAGCTGACTCTACGTATTGAAACGTGGATTAAAAGCTTTGAGCCACGACTCCATGACATCTCGGTAGAACTTGGAGAGCGCAAAGAAGGTGACAACTCACTGTCGTTCAACATCATCGCCAAGGTTAAAACAAGTCATGGCGAACAAGACCTTATCTTTGACTCCAAAATCGCATTAAGTGACCTAACCACCTCA…	>M4S28_RS10480 tssE ATGAGCTTTTGGAAGACCTTTATCAGTGATTCAAAGCCTTATAAGGATGCAGAGATTGAAGACATCAAGTTCCATCTCACCAAGCTACTTGAAGCTGAGGCATCATTGACAGATATCGATAAACGACTGATAGAAGTCAACCGCTCTAACTTAAAGTTTGGTATCGAAGATATTCAATTACTGAGCGCCACTCTAGAAAAAACGCAGCTGACTCTACGTATTGAAACGTGGATTAAAAGCTTTGAGCCACGACTCCATGACATCTCGGTAGAACTTGGAGAGCGCAAAGAAGGTGACAACTCACTGTCGTTCAACATCATCGCCAAGGTTAAAACAAGTCATGGCGAACAAGACCTTATCTTTGACTCCAAAATCGCAT…
1	M4S28_RS10485	tssF	2291510	2293261	1752	forward			M4S28_RS10485 tssF	ATGACTGAACCTATTATGCGTTACTTCGAGCAAGAACTGGCTTTTGTGCGCCGTTCGTTAGGTCAGTTCGGTCAGGAATACCCGACGCACGCTGAGAAGCTCAATATTCATCAAGGTAAGATTGAAGACCCTAGCATGGCTCGTCTATTAGATGGCGTCGCACTATTAAATGCTAAGGTAGAAAAGAAACTATCAGAGCAGTTACCTGAGGTCATCGAAGGTATATTAGGAGTGCTCTATCCTTCTTATATACAAACCGTTCCTAGCGTTGCTTATCTTGAGTTACTCGCAGAAGAAGGCCCGATTGAATCGAGTACTTTGCCAAAGGGTTCGCTGTTCTCAAGCACAAACACCAAAAACGAATGTCTATTTAGAACGGTTGACGAACTCAAAATAGCG…	>M4S28_RS10485 tssF ATGACTGAACCTATTATGCGTTACTTCGAGCAAGAACTGGCTTTTGTGCGCCGTTCGTTAGGTCAGTTCGGTCAGGAATACCCGACGCACGCTGAGAAGCTCAATATTCATCAAGGTAAGATTGAAGACCCTAGCATGGCTCGTCTATTAGATGGCGTCGCACTATTAAATGCTAAGGTAGAAAAGAAACTATCAGAGCAGTTACCTGAGGTCATCGAAGGTATATTAGGAGTGCTCTATCCTTCTTATATACAAACCGTTCCTAGCGTTGCTTATCTTGAGTTACTCGCAGAAGAAGGCCCGATTGAATCGAGTACTTTGCCAAAGGGTTCGCTGTTCTCAAGCACAAACACCAAAAACGAATGTCTATTTAGAACGG…
1	M4S28_RS10490	tssG	2293326	2294258	933	forward			M4S28_RS10490 tssG	ATGAAGCATTTCATCGAAGACCTAGCAGCTCAGCCTGAAAAGTACGATTTCTCTCAGGCAATGAGGCTATTGGAGCAGCTTCAGTCCCAAAGTAGCTTGCCGATACAGATCCAATTGAAATCGGAGGCGATGCCGACTGGCAACCCTCAAGAGATCCAGTACTTCTCGTTAAAGGGAAACAAAGCCAAACTCAGATTAGCAAAACAAGCGCTCTCGGGCGTTAAAGGCGTGGTACCTAATTACATATACGAAGAGTTGTTAGCCGCTATCCACAATGAAGATCATTCGCTGCAAGATTTTCTGGACGTATTTAATCAACGACACTTTGAAATCACCTATCGAACCAATGCTCGACGTTGGCTGCTCGTTGAAAGTGAGCAAAACCCAAAGAAAACAGCA…	>M4S28_RS10490 tssG ATGAAGCATTTCATCGAAGACCTAGCAGCTCAGCCTGAAAAGTACGATTTCTCTCAGGCAATGAGGCTATTGGAGCAGCTTCAGTCCCAAAGTAGCTTGCCGATACAGATCCAATTGAAATCGGAGGCGATGCCGACTGGCAACCCTCAAGAGATCCAGTACTTCTCGTTAAAGGGAAACAAAGCCAAACTCAGATTAGCAAAACAAGCGCTCTCGGGCGTTAAAGGCGTGGTACCTAATTACATATACGAAGAGTTGTTAGCCGCTATCCACAATGAAGATCATTCGCTGCAAGATTTTCTGGACGTATTTAATCAACGACACTTTGAAATCACCTATCGAACCAATGCTCGACGTTGGCTGCTCGTTGAAAGTGAGC…
1	M4S28_RS10495	tssH	2294306	2296918	2613	forward			M4S28_RS10495 tssH	ATGACACAAGTAACTCTCACTAACTTAGTAGGAAAGCTATCTCCCGAACTGAAGCAAGCGTTGGAAGCGTCTGCGGGCGCGGCGATGAACCAAGGTGTTGGAGCGATAGAAACAGAACACTGGATCCTTCAGCTTATTTCCCAAAAAGATCCAAAGCTAATGGCGTTGTGCGAATCTCAAAAGCTGTCATTAGACGCCTTAGTGAATGAGCTTTCCAAAAAAATAGCTATGCTTCCAAAAGGCAGCGAAGGTCAGCCGACACTAAGCCATGGCTTAACTGAATTAATCAAAGATGCTTGGATGATTGCATCCGTAAACTATGGTCATGGCGAAATCGTCAGCTTGCATCTTATTCAAGCTTTGATGCAACAGAACGTGTTAGGCGTAAGCACCCTACAA…	>M4S28_RS10495 tssH ATGACACAAGTAACTCTCACTAACTTAGTAGGAAAGCTATCTCCCGAACTGAAGCAAGCGTTGGAAGCGTCTGCGGGCGCGGCGATGAACCAAGGTGTTGGAGCGATAGAAACAGAACACTGGATCCTTCAGCTTATTTCCCAAAAAGATCCAAAGCTAATGGCGTTGTGCGAATCTCAAAAGCTGTCATTAGACGCCTTAGTGAATGAGCTTTCCAAAAAAATAGCTATGCTTCCAAAAGGCAGCGAAGGTCAGCCGACACTAAGCCATGGCTTAACTGAATTAATCAAAGATGCTTGGATGATTGCATCCGTAAACTATGGTCATGGCGAAATCGTCAGCTTGCATCTTATTCAAGCTTTGATGCAACAGAACGTGT…
1	M4S28_RS10500		2296928	2299495	2568	forward	MFS transporter		M4S28_RS10500	ATGAACAGCAAAGCTAGCCAAACGTTGATCAAACCTTCACTAATTAACCTATCACTTAGGGTTAAGTTGATGCTTGCTATCATGGCGGTTTTGCTGTTTTCCATCACCTTAAATGCAACGCTGAACTATTTTAATTTCGAGAAAAGGCTGACTGAAACCTCCGACTCCATCTATGAAATTGTATTAGAAGAAACACATAACGATATCAACCAAGCGATCAGTTTAGGCTTGCCTCTTTCAGCGATATCCAACATCCAAAGTATGTTGGATCGCCGTTTAAAAATTGTTGACGGTATTACCGCCTTAGTTGTCGTCTCAAGCTCTGGCGAACAACTCTTTGGTACAGGAGAACAAAACAACGAAAATAACCGTCAGCTATCGCTCGATATCACCAACTCC…	>M4S28_RS10500 ATGAACAGCAAAGCTAGCCAAACGTTGATCAAACCTTCACTAATTAACCTATCACTTAGGGTTAAGTTGATGCTTGCTATCATGGCGGTTTTGCTGTTTTCCATCACCTTAAATGCAACGCTGAACTATTTTAATTTCGAGAAAAGGCTGACTGAAACCTCCGACTCCATCTATGAAATTGTATTAGAAGAAACACATAACGATATCAACCAAGCGATCAGTTTAGGCTTGCCTCTTTCAGCGATATCCAACATCCAAAGTATGTTGGATCGCCGTTTAAAAATTGTTGACGGTATTACCGCCTTAGTTGTCGTCTCAAGCTCTGGCGAACAACTCTTTGGTACAGGAGAACAAAACAACGAAAATAACCGTCAGCTATCGCTC…
1	M4S28_RS10505		2299492	2300490	999	forward	ABC transporter substrate-binding protein		M4S28_RS10505	ATGAGATTTATAGTGTTCGTTCTTAGCTTTATTTTGATGTCCCCCTCCTCATTTGCTAAGAGTGATGAAAAACACGTCATTCTTTTATTATGGCGAGGAGTAACGGACGCAGAACAAGGCTTCATGGATTATTTATCCCAACATATTGATGTGAGATTTACCGTTCTTGATGCCAACAGAGATAAAGCTCAGCTCAAACAACATATTAGAGATCTAGAATATAAAGAAGCTGACCTCATTTATTCATTTGGTACCACTATCACATTGAATTTATTAGGAACTTACACAGAACCAAGCGAATTTAGAATAAACAACACGACTCCGGTTGTATTCAGTATCGTGACCGACCCTGTGGGCTCCAAGTTAATCACTGATTTATCTTCAACAGACAGAAACTTT…	>M4S28_RS10505 ATGAGATTTATAGTGTTCGTTCTTAGCTTTATTTTGATGTCCCCCTCCTCATTTGCTAAGAGTGATGAAAAACACGTCATTCTTTTATTATGGCGAGGAGTAACGGACGCAGAACAAGGCTTCATGGATTATTTATCCCAACATATTGATGTGAGATTTACCGTTCTTGATGCCAACAGAGATAAAGCTCAGCTCAAACAACATATTAGAGATCTAGAATATAAAGAAGCTGACCTCATTTATTCATTTGGTACCACTATCACATTGAATTTATTAGGAACTTACACAGAACCAAGCGAATTTAGAATAAACAACACGACTCCGGTTGTATTCAGTATCGTGACCGACCCTGTGGGCTCCAAGTTAATCACTGATTTATCTTCA…
1	M4S28_RS10510		2300477	2301205	729	forward	transporter substrate-binding domain-containing protein		M4S28_RS10510	ATGATGTTAACTAGAGCCTCTACCATCAGATTATCGCTAGTCACCCTACTCATCTCGACGTTTTGGTCGATGAGTGCTTCTGCTCAAGTAAAAATTGGGCCATCTCGCCTAATGCTGACCACACAAGATTGGCCACCGTACCAAACCTATGAAAACGCTTCGATGCAAGGGATCGCATTAGATAAAGTTAAATGCGCGTTAGGCATGATGGGACAGCCTTATCAACTTACGATGACAACTTGGTCGGACGCACAACTGCGCGTGCATAGCGGTAGCCAACACGGCTTTTTCGTCGCCACTAAAACTTCTGAGCGTGATGAATACGCTACGCTCTCAGCACCCATCGCAAAACAGACGTTGAATTGGTATTTTGGCCCAGGAGTGGAGCCGAAGGTTGAT…	>M4S28_RS10510 ATGATGTTAACTAGAGCCTCTACCATCAGATTATCGCTAGTCACCCTACTCATCTCGACGTTTTGGTCGATGAGTGCTTCTGCTCAAGTAAAAATTGGGCCATCTCGCCTAATGCTGACCACACAAGATTGGCCACCGTACCAAACCTATGAAAACGCTTCGATGCAAGGGATCGCATTAGATAAAGTTAAATGCGCGTTAGGCATGATGGGACAGCCTTATCAACTTACGATGACAACTTGGTCGGACGCACAACTGCGCGTGCATAGCGGTAGCCAACACGGCTTTTTCGTCGCCACTAAAACTTCTGAGCGTGATGAATACGCTACGCTCTCAGCACCCATCGCAAAACAGACGTTGAATTGGTATTTTGGCCCAGGAGTG…
1	M4S28_RS10515		2301209	2302159	951	forward	FHA domain-containing protein		M4S28_RS10515	TTGTCCATCAGTGTCCACATGATTTCTGTACCTGCTGAAGAGGTTGTTTCCTCTAGAGTGACGTATCTGCCCGAAAGTGGCGGAAGCTTAGGTCGTTCTCCGTCATGTGATATTGCGCTACCCGATCAATCAAAATGGATCTCTAGAACTCACTGCCAGCTCTACCCGACAGATCGTGGTTACGTGATTAAAGACATCAGTAACAACGGCGTATCGCTAAACGATAAGTCTTTGGCAAAAGAGAAAGAGTACGTCATTACCGACGGCGACATCATCAAACTTGGTGGCTACACACTGCTGATTAGCCTATTGAGTGATCCAAAAGTCAACGCGGCCAATAACACCACACAGGATGAAACTTTTATAGAACCTTTTAATTTAAAGCTTGATGACAGCGAT…	>M4S28_RS10515 TTGTCCATCAGTGTCCACATGATTTCTGTACCTGCTGAAGAGGTTGTTTCCTCTAGAGTGACGTATCTGCCCGAAAGTGGCGGAAGCTTAGGTCGTTCTCCGTCATGTGATATTGCGCTACCCGATCAATCAAAATGGATCTCTAGAACTCACTGCCAGCTCTACCCGACAGATCGTGGTTACGTGATTAAAGACATCAGTAACAACGGCGTATCGCTAAACGATAAGTCTTTGGCAAAAGAGAAAGAGTACGTCATTACCGACGGCGACATCATCAAACTTGGTGGCTACACACTGCTGATTAGCCTATTGAGTGATCCAAAAGTCAACGCGGCCAATAACACCACACAGGATGAAACTTTTATAGAACCTTTTAATTTAAAG…
1	M4S28_RS10520	tssJ	2302156	2302644	489	forward			M4S28_RS10520 tssJ	ATGAAACGCCTCATACTATTATCGCTTTGTGTATTGATCACAGCATGTTCTTCATCAGAACCCGCTGCTGTTGTCACACAGTACTCATTGACCGTTAAAGCGGATGCGACAGTCAACCAATACAATGACGACCAAGCGAACCCAGTGGTCGTTAGACTATACCAATTAACGGATCAACAACTGTTCAAACAACTTCCGTTTATTGATTTATACAACAATGATCTACAGCTATTGGCGGCAAACTTAGTTTCAAAACAGGTGTTACCGATAGTACTACCTAACTCAGAGCAAAAGCTGACGTTAGACATCAACAAGAACACGCAATACATTGCAGCTCTGGTCGAATTCGCTGATTACCAAAATGGCACAACTAAGACCGTTTTGATGATGCCTTCCGAC…	>M4S28_RS10520 tssJ ATGAAACGCCTCATACTATTATCGCTTTGTGTATTGATCACAGCATGTTCTTCATCAGAACCCGCTGCTGTTGTCACACAGTACTCATTGACCGTTAAAGCGGATGCGACAGTCAACCAATACAATGACGACCAAGCGAACCCAGTGGTCGTTAGACTATACCAATTAACGGATCAACAACTGTTCAAACAACTTCCGTTTATTGATTTATACAACAATGATCTACAGCTATTGGCGGCAAACTTAGTTTCAAAACAGGTGTTACCGATAGTACTACCTAACTCAGAGCAAAAGCTGACGTTAGACATCAACAAGAACACGCAATACATTGCAGCTCTGGTCGAATTCGCTGATTACCAAAATGGCACAACTAAGACCG…
1	M4S28_RS10525	tssK	2302686	2304017	1332	forward			M4S28_RS10525 tssK	GTGGACGCTTTCAAAAAAGTAGTGTGGCAAGAAGGGATGTTTATTGCGCCTCAGCACTTTCAGCAGCAAGACCGCTATGTGCAAAACTACATTCGTCAGAATATCGAAACACTGGCTGGTTTTGCCCCTTTTTTCGGCATCACCGAGTTAGTACTGAACCACGATCTTTTGAAGATCGGTAAGCTGTCGATTCCAAGCTGTTCTGGTGTGTTCCCCGATGGAACCCAATTCAACCTCAAGCAAGAGATTGTTGTCGATATTCCGCAAGGCACCATTGAAACCATCGTTTACCTTGCTCTGCCAATCTCCTTGCAAGGCAACAATGATTACAGCGAAGATGGCCAAGAACAAAGCCGTTACATCACTCGTTCAATCAATGTTTTCGACACGTCTACCTCT…	>M4S28_RS10525 tssK GTGGACGCTTTCAAAAAAGTAGTGTGGCAAGAAGGGATGTTTATTGCGCCTCAGCACTTTCAGCAGCAAGACCGCTATGTGCAAAACTACATTCGTCAGAATATCGAAACACTGGCTGGTTTTGCCCCTTTTTTCGGCATCACCGAGTTAGTACTGAACCACGATCTTTTGAAGATCGGTAAGCTGTCGATTCCAAGCTGTTCTGGTGTGTTCCCCGATGGAACCCAATTCAACCTCAAGCAAGAGATTGTTGTCGATATTCCGCAAGGCACCATTGAAACCATCGTTTACCTTGCTCTGCCAATCTCCTTGCAAGGCAACAATGATTACAGCGAAGATGGCCAAGAACAAAGCCGTTACATCACTCGTTCAATCAATG…
1	M4S28_RS10530	icmH/dotU	2304023	2305219	1197	forward			M4S28_RS10530 icmH/dotU	ATGGATTATTTAGACGAAGAAACACTGGTCATAGATAAAGCATCAAAAGGCTCTGCTAACACAGAGTCTGATCAGGGATTATCTAAATTGGTTGCGGTGCACTCCACCAGCACTCAAGAAGAGTTTCTGCGTCATTTTGATAAGGCAGAGAATCAACTGATCAACATCAGCAGTGATTTACTGACTAAAACACTCAAGATCTCAACGCTGTCTGAGCCCGAAGATTTAACCGTTTTCCGCGAGCAGTTTATTCAGGGCATTAACGATATAAAAGCTCAAGCAACCGAGCTTACCTACCCTATTGCTGTTATTGATAAGCTGTGCTTTTTGTACGCTGTAGTCATCGATGAATTCATCATCTATACCGAGTGGGGAGAGAAACGCGGCTGGGAAAACAAA…	>M4S28_RS10530 icmH/dotU ATGGATTATTTAGACGAAGAAACACTGGTCATAGATAAAGCATCAAAAGGCTCTGCTAACACAGAGTCTGATCAGGGATTATCTAAATTGGTTGCGGTGCACTCCACCAGCACTCAAGAAGAGTTTCTGCGTCATTTTGATAAGGCAGAGAATCAACTGATCAACATCAGCAGTGATTTACTGACTAAAACACTCAAGATCTCAACGCTGTCTGAGCCCGAAGATTTAACCGTTTTCCGCGAGCAGTTTATTCAGGGCATTAACGATATAAAAGCTCAAGCAACCGAGCTTACCTACCCTATTGCTGTTATTGATAAGCTGTGCTTTTTGTACGCTGTAGTCATCGATGAATTCATCATCTATACCGAGTGGGG…
1	M4S28_RS10535	tssM	2305222	2308614	3393	forward			M4S28_RS10535 tssM	ATGCCGGATGCCAAATCAAACAAGTCAGGCAACGTTAAAAAGACAGTAGGTATTTCAGCTCTAGCCTCTGTCGCCTTTTTTACCGTCGCCTCTAGCGTCATTCTGCTAACACCACTCAATGCTTATTTGGTGTGGGCGCTGACCACTATCGCCATTATCTCTACGCTTATCGGCTTCATTTGCTATTGGGTGCTCATCAAGCGCAGCGCAAAATCGCAAGAAGAGTCTTTCGACAAAGAACTGATTCAGAAAAGAAAGAAGCAATTAGCAAATCATTTCAAACGGATGATCAACGGGCAAAAGCGCAAAACTCGCTTAACCAGCCGTTACGACCAGCCAATCTATCTACTACTAAGTCAGAACCCAAACAAAGACAAAAGCATCATCACTCAAATGGGT…	>M4S28_RS10535 tssM ATGCCGGATGCCAAATCAAACAAGTCAGGCAACGTTAAAAAGACAGTAGGTATTTCAGCTCTAGCCTCTGTCGCCTTTTTTACCGTCGCCTCTAGCGTCATTCTGCTAACACCACTCAATGCTTATTTGGTGTGGGCGCTGACCACTATCGCCATTATCTCTACGCTTATCGGCTTCATTTGCTATTGGGTGCTCATCAAGCGCAGCGCAAAATCGCAAGAAGAGTCTTTCGACAAAGAACTGATTCAGAAAAGAAAGAAGCAATTAGCAAATCATTTCAAACGGATGATCAACGGGCAAAAGCGCAAAACTCGCTTAACCAGCCGTTACGACCAGCCAATCTATCTACTACTAAGTCAGAACCCAAACAAAGACAAAA…
1	M4S28_RS10540		2308694	2309347	654	forward	AarF/UbiB family protein		M4S28_RS10540	TTGAACGATGAAAAGCTTTTGCCAGTGTTCAAAGCTCATGGATACACTAACCTCTCTCGTTTAAGTTCACGGGTTTTCAAAGCCCAACATCCTAGTTGGGGGCTGGTTACGATAAAATCTGCTCAAGAGTTAAAACACCGTCATTTCTTAAAACAAGAGGCGGAGTTTCTGTATTCAAATACCAATTTCAATATCGACTCTAATAAAAAAGATATCTGGCCGAACTATTGTGATTACTTTTCTAGTCACAAGAGTGACTGTTTAGTTCTTTCTTACATGAATGGTAAAACACTGCTAGAGATACAAGCAGATTCAGATTTGGCGGAATGCTTACCCTCTCACTGGATTAGTACTTTAGAAGCTACGATTAACCAAGTCCACACGTTAGGTTTCGTTCAT…	>M4S28_RS10540 TTGAACGATGAAAAGCTTTTGCCAGTGTTCAAAGCTCATGGATACACTAACCTCTCTCGTTTAAGTTCACGGGTTTTCAAAGCCCAACATCCTAGTTGGGGGCTGGTTACGATAAAATCTGCTCAAGAGTTAAAACACCGTCATTTCTTAAAACAAGAGGCGGAGTTTCTGTATTCAAATACCAATTTCAATATCGACTCTAATAAAAAAGATATCTGGCCGAACTATTGTGATTACTTTTCTAGTCACAAGAGTGACTGTTTAGTTCTTTCTTACATGAATGGTAAAACACTGCTAGAGATACAAGCAGATTCAGATTTGGCGGAATGCTTACCCTCTCACTGGATTAGTACTTTAGAAGCTACGATTAACCAAGTCCACACG…
2	M4S28_RS22540	tssH	1384843	1387536	2694	reverse			M4S28_RS22540 tssH	ATGATAAATATAAACCTTTCCTCTTTAATACAACGTCTGCACCCTATTGTAAAAGTCGCTTTAGAGGATGCCGCTGCATTAGCCGTATCGGAAAAAGCCAATGAAGTGCAAATTGAACACTATCTATTAAGCTTATTAGAAAGGCCAAATAGTGATTTTGATATCTTATTAAGTCATTTCGATTGCTCAGAGACCATTTTAAGGCAATCCATTCGTTCGACTTTAGATACCAACACAACAGGCAACGGCAGCAAGCCCGTTTTTTCTTCGCTTTTAATCGAATGGCTTCAAGAAAGTTGGTTGGTCTCATCTTTAGATCTATCCGAGACTCAGATTCGCTCTGGTGCCCTACTTCTTACACTCGTGAGTAACCCACTACGCTATGGTCAGCACGGCTAC…	>M4S28_RS22540 tssH ATGATAAATATAAACCTTTCCTCTTTAATACAACGTCTGCACCCTATTGTAAAAGTCGCTTTAGAGGATGCCGCTGCATTAGCCGTATCGGAAAAAGCCAATGAAGTGCAAATTGAACACTATCTATTAAGCTTATTAGAAAGGCCAAATAGTGATTTTGATATCTTATTAAGTCATTTCGATTGCTCAGAGACCATTTTAAGGCAATCCATTCGTTCGACTTTAGATACCAACACAACAGGCAACGGCAGCAAGCCCGTTTTTTCTTCGCTTTTAATCGAATGGCTTCAAGAAAGTTGGTTGGTCTCATCTTTAGATCTATCCGAGACTCAGATTCGCTCTGGTGCCCTACTTCTTACACTCGTGAGTAACCCACTAC…
2	M4S28_RS22545		1387991	1388509	519	forward			M4S28_RS22545	ATGCCAACTCCAGCATATATGTCTATCAATGGTGAAACTCAAGGTCACATTACTAAAGATACTTACTCTGCAGATTCTGTAGGTAACACTTGGCAAGAAGCTCACGTTGATGAGTTCCTAGTTCAAGAACTTGATCACGTACTAACAGTTCCACGTGACCCACAAAGTGGCCAACCAACAGGTCAACGTGTTCACCGCCCTGTAGTAGTAACTAAAGTACAAGACCGTTGTTCACCTCTGTTATTCAACGCATTAGTGTCTGGCGAAAAGCTTCCTGAGTGTGTAATCCGTTTTTACCGTACTTCAGTACAAGGTAAGCAAGAACACTACTACTCAATCAAGTTAATTGATGCACTACTTGTAGATATTCAAACTCGTATGAATCACTGTCAAGACGCT…	>M4S28_RS22545 ATGCCAACTCCAGCATATATGTCTATCAATGGTGAAACTCAAGGTCACATTACTAAAGATACTTACTCTGCAGATTCTGTAGGTAACACTTGGCAAGAAGCTCACGTTGATGAGTTCCTAGTTCAAGAACTTGATCACGTACTAACAGTTCCACGTGACCCACAAAGTGGCCAACCAACAGGTCAACGTGTTCACCGCCCTGTAGTAGTAACTAAAGTACAAGACCGTTGTTCACCTCTGTTATTCAACGCATTAGTGTCTGGCGAAAAGCTTCCTGAGTGTGTAATCCGTTTTTACCGTACTTCAGTACAAGGTAAGCAAGAACACTACTACTCAATCAAGTTAATTGATGCACTACTTGTAGATATTCAAACTCGTATGAAT…
2	M4S28_RS22550	vgrG	1388584	1390662	2079	forward			M4S28_RS22550 vgrG	ATGGTGAATGACGTAGAATTTAAGTTTGAACTGCAAGGCTCTGAGCATGATTTTCGTGTGGAGAGCTTTCAGGTAATCGAAGAGCTTTCAAAACCTTTTCAAATCAGCCTATCATTACTTTCACTTGATCCTGATATCTCATTTGATGCACTCATCCGTAAACCAGGTAGCTTGACTCTATATGGTCAAGGTGTCAGTTCAGCGAGATGCTTTCATGGCGTGGTTAATGAAGTTCGTTACCTTGGATCGGGTAGGAGATTCTCCCGTTACCAACTGACTCTTGTTCCACAAGCTTGGTTTTTGAGCCAAAGACAAGACTGCCGTATTTTTCAACAAAAATCAGCGTCGGCGATCATCTCTGAAGTTTTAGATGATGCGTCAGTTACTGATTATCGATTA…	>M4S28_RS22550 vgrG ATGGTGAATGACGTAGAATTTAAGTTTGAACTGCAAGGCTCTGAGCATGATTTTCGTGTGGAGAGCTTTCAGGTAATCGAAGAGCTTTCAAAACCTTTTCAAATCAGCCTATCATTACTTTCACTTGATCCTGATATCTCATTTGATGCACTCATCCGTAAACCAGGTAGCTTGACTCTATATGGTCAAGGTGTCAGTTCAGCGAGATGCTTTCATGGCGTGGTTAATGAAGTTCGTTACCTTGGATCGGGTAGGAGATTCTCCCGTTACCAACTGACTCTTGTTCCACAAGCTTGGTTTTTGAGCCAAAGACAAGACTGCCGTATTTTTCAACAAAAATCAGCGTCGGCGATCATCTCTGAAGTTTTAGATGATGCGT…
2	M4S28_RS22555		1390662	1391147	486	forward			M4S28_RS22555	ATGATGGAAAAACAAACCCCAATTATACAAACCATCACCGAACAGCAAGCAGAATCGACGGCTTGCTTTTCGCGTTTTGGAACAATTGTATCGATTAACGAAACTAAGAGTGGTGTTCGCGTCGATTTCGAAGGAAATCCGTTGCTGCAGCCAATTAATGCGAGGTTGGGGCGAGGGTTTAAATTAGCCGAGTTGCAACTTGCTATTGATAACAACCTTTCATGTCGTATCGAGTTTCTAAATAACGACTTTAACCTTCCGCTAGTTACAGATATCTTTTTCTCCATTGTTGATGATTCAGATGAGTTTGTACTGAGAGCAAATAAAATGGTTATTGAAACGAAACAAGAGTTAATTGTAAGAAGTGGAGAAACAGAAACTCGTTACAGCGGCCGTGAT…	>M4S28_RS22555 ATGATGGAAAAACAAACCCCAATTATACAAACCATCACCGAACAGCAAGCAGAATCGACGGCTTGCTTTTCGCGTTTTGGAACAATTGTATCGATTAACGAAACTAAGAGTGGTGTTCGCGTCGATTTCGAAGGAAATCCGTTGCTGCAGCCAATTAATGCGAGGTTGGGGCGAGGGTTTAAATTAGCCGAGTTGCAACTTGCTATTGATAACAACCTTTCATGTCGTATCGAGTTTCTAAATAACGACTTTAACCTTCCGCTAGTTACAGATATCTTTTTCTCCATTGTTGATGATTCAGATGAGTTTGTACTGAGAGCAAATAAAATGGTTATTGAAACGAAACAAGAGTTAATTGTAAGAAGTGGAGAAACAGAAACTCGT…
2	M4S28_RS22560		1391173	1392492	1320	forward			M4S28_RS22560	ATGCGTCAAAAAATAGGTATAGATCAACTAAATCAGCCGATTACTAATGAAGATGTGGAACTGGCCATCGCTAATGCGGGAAGTACGCTCACTTTATTGGACGAGCTTCCCGTCAAGTGGCTAGATATGTGTAATGAAAAGCTGTCACTGGCTTCGGAGACACTCGATTTCTTGTTAAAGCAACGCTTACAAATACATAAAAGGGGATACCCAAGCGTTAAACTGGAATATTTAGCACTGGCTGAGCGTCAGATTAAAGACCTAACAAATGTTTATTTGTCTTTCTATCGATTGGCTCCGGGATTAATACATCAATTGAAGCAGAGCGAACCAACCATTTATGCTTGGCTCATGTTGAGCTCTGAGCTTGGACAAGAACACGAAAACCTACTTTGTGGC…	>M4S28_RS22560 ATGCGTCAAAAAATAGGTATAGATCAACTAAATCAGCCGATTACTAATGAAGATGTGGAACTGGCCATCGCTAATGCGGGAAGTACGCTCACTTTATTGGACGAGCTTCCCGTCAAGTGGCTAGATATGTGTAATGAAAAGCTGTCACTGGCTTCGGAGACACTCGATTTCTTGTTAAAGCAACGCTTACAAATACATAAAAGGGGATACCCAAGCGTTAAACTGGAATATTTAGCACTGGCTGAGCGTCAGATTAAAGACCTAACAAATGTTTATTTGTCTTTCTATCGATTGGCTCCGGGATTAATACATCAATTGAAGCAGAGCGAACCAACCATTTATGCTTGGCTCATGTTGAGCTCTGAGCTTGGACAAGAACACGAA…
2	M4S28_RS22565		1392473	1393465	993	forward	DUF2169		M4S28_RS22565	ATGCAGTTGTGGGATATTGAGAATTATCCAGGGCTTTCAATTAAAGGCCGTTTTCAACGAGATCAGAATGGCAATGAGGTTTGGATTATCGTTGGAAAACGCTCATGGCAACTCGTCGGTTCTGCTTGGAAGGAGCAGCAACAGTCAGAGATCTATGATGATCCTGTCTATCTGGGGGAAGCCGGGCTTTCTGCGATGAAAGCTGACCATGAGTTCTCTGTTGTCAAAGCCAACACTGATGTGCTGATTTTCGGTAAGGCTCGGAGCTACGCGAAAAAAGCAGTTACGTACCACGAGTGTCGGCTTTTGATTGACGGTCATATTGATAAAACTATATCGGTACTTGGTGATAGGCAATGGATCGAACACGGTGGCAGCGTAACCTTAAGTAAACCACTT…	>M4S28_RS22565 ATGCAGTTGTGGGATATTGAGAATTATCCAGGGCTTTCAATTAAAGGCCGTTTTCAACGAGATCAGAATGGCAATGAGGTTTGGATTATCGTTGGAAAACGCTCATGGCAACTCGTCGGTTCTGCTTGGAAGGAGCAGCAACAGTCAGAGATCTATGATGATCCTGTCTATCTGGGGGAAGCCGGGCTTTCTGCGATGAAAGCTGACCATGAGTTCTCTGTTGTCAAAGCCAACACTGATGTGCTGATTTTCGGTAAGGCTCGGAGCTACGCGAAAAAAGCAGTTACGTACCACGAGTGTCGGCTTTTGATTGACGGTCATATTGATAAAACTATATCGGTACTTGGTGATAGGCAATGGATCGAACACGGTGGCAGCGTAACC…
2	M4S28_RS22570		1393458	1394411	954	forward	hypothetical		M4S28_RS22570	ATGAATAACAATTCGGCACGTTTCGTTATTGGTATGGAAGCCATGACACCAGCGGGCATGAACCTTGATATAGCCACAACAGTTGCCAAAGCGGATTTAGGAAGATTCGATCAGAAAGTAGCCGATGATGGTATCGAAAGATTCACCTACGCAAACATTGAATACACTTCAAATACATCATTGTTTGGCAAGTGTTCAGAGCTTATTGAGAGCTTGATCGGGTCTCTTTTGAAGCAGTTACCTAAGGCATTAAAGCCTATTCCGTTGCTAGTCAATATACCCGGTACTCTGTCTGTTGTTGCGATGAGCGAGTGGTTAAGTGATTGCAAGCACCGTGATTCAATCTCACATTATGAAGTTGTTCAACAAAGTGGGCCGTCACACTTAAGCACATCATTA…	>M4S28_RS22570 ATGAATAACAATTCGGCACGTTTCGTTATTGGTATGGAAGCCATGACACCAGCGGGCATGAACCTTGATATAGCCACAACAGTTGCCAAAGCGGATTTAGGAAGATTCGATCAGAAAGTAGCCGATGATGGTATCGAAAGATTCACCTACGCAAACATTGAATACACTTCAAATACATCATTGTTTGGCAAGTGTTCAGAGCTTATTGAGAGCTTGATCGGGTCTCTTTTGAAGCAGTTACCTAAGGCATTAAAGCCTATTCCGTTGCTAGTCAATATACCCGGTACTCTGTCTGTTGTTGCGATGAGCGAGTGGTTAAGTGATTGCAAGCACCGTGATTCAATCTCACATTATGAAGTTGTTCAACAAAGTGGGCCGTCACAC…
2	M4S28_RS22575		1394912	1396903	1992	forward	protein kinase		M4S28_RS22575	GTGCCAGACAAGCAAGGGACAGCCAAAGGTTATCTAGATAAGTTGGTTGTGAAAGCGATCGAAAAGAAAAACCAGCAAGCTCAGAATATGGCTAATAGAAATAAGCCCAAATTAGAGTATGTGATTTTTTCCCAATTTGACGTGTTAGATACATTACCTTCAAAAAATGGCAAAACGACTATTTATCATTTGGCTAAGAAAGGAAACCCTGAAAAACAGGTTTGCTGCAAAGTTTTAAATGAAGGGTCATCTGAACTTGCGAATGAATTAATCATTAATGAAGCCAGTCGCCTTGAGATGTCTCAACATCCGAGCGTTGCAGATTTCATTAAAATAGGCAAAGAGTTCGATAGACCATACTTTATGTATCAGTGGATTCAGGGCGAATCTTTGGCCGAA…	>M4S28_RS22575 GTGCCAGACAAGCAAGGGACAGCCAAAGGTTATCTAGATAAGTTGGTTGTGAAAGCGATCGAAAAGAAAAACCAGCAAGCTCAGAATATGGCTAATAGAAATAAGCCCAAATTAGAGTATGTGATTTTTTCCCAATTTGACGTGTTAGATACATTACCTTCAAAAAATGGCAAAACGACTATTTATCATTTGGCTAAGAAAGGAAACCCTGAAAAACAGGTTTGCTGCAAAGTTTTAAATGAAGGGTCATCTGAACTTGCGAATGAATTAATCATTAATGAAGCCAGTCGCCTTGAGATGTCTCAACATCCGAGCGTTGCAGATTTCATTAAAATAGGCAAAGAGTTCGATAGACCATACTTTATGTATCAGTGGATTCAGGGC…
2	M4S28_RS22580	tssA	1396905	1398479	1575	forward			M4S28_RS22580 tssA	TTGAGTCTGATCGATACTGGAACGCTATTAGCACCAATATCTGAACACTCACCAACTGGTGAGGATGCTAGGTACGAGTTTTGCTATGAAATGATGGAAGCCGAAGTGAAAAAATTTGGTTCATTATTTGGCGAGACTGTCGACTGGCATATTGTAAAAGTCCATTCAATAGAGGTGTTAAGTCAACATAGTAAGGATCTTAAAGCGCTTTGTTATCTGATTCGCTCTTTGGTGGAGGATAAAGGCGTGATAGGGCTTGAGGAAGGATTATCTTTGCTCAATGACTCAATCAGTCGTTTTGGTCATGACCTATACCCGAAACGTAAAAGAGGTAGAGATGGGGCTGTTGAGTGGCTGAATCATCAATTCAAACTCGTCGCGACTAAATTGTCTACAGAA…	>M4S28_RS22580 tssA TTGAGTCTGATCGATACTGGAACGCTATTAGCACCAATATCTGAACACTCACCAACTGGTGAGGATGCTAGGTACGAGTTTTGCTATGAAATGATGGAAGCCGAAGTGAAAAAATTTGGTTCATTATTTGGCGAGACTGTCGACTGGCATATTGTAAAAGTCCATTCAATAGAGGTGTTAAGTCAACATAGTAAGGATCTTAAAGCGCTTTGTTATCTGATTCGCTCTTTGGTGGAGGATAAAGGCGTGATAGGGCTTGAGGAAGGATTATCTTTGCTCAATGACTCAATCAGTCGTTTTGGTCATGACCTATACCCGAAACGTAAAAGAGGTAGAGATGGGGCTGTTGAGTGGCTGAATCATCAATTCAAACTCGTCG…
2	M4S28_RS22585	tssB	1398497	1399003	507	forward			M4S28_RS22585 tssB	ATGTCACGTGATGGCTCGGTGGCTCCGAAAGAGCGAATTAATATACGTTATGTTCCAGCAACAGGCGATGCGTCTGATGATGTTGAACTGCCCCTAAGTATGATGGTTGTCGGTGACTTCACTGCTCGTGCAGATGAAACACCGATCGAAGAGCGTAATCCTATTAATATCGATAAAGATAATTTTAACGAAGTATTAGAAGGTTACGCTCCGAATATCAAAGCGAATGTCGAAAACCGTCTTTCTGATGAAGAAGGCGCGCAAATTGGCGTTGATATTACATTCAAAAATATGAAGGACTTTACTCCAGAGTCAATTGCGAAGAGCGTTCCTGAACTGAATGGCCTATTAGAACTTCGTGAAGCCTTGGTTGCATTGAAAGGCCCTCTAGGGAATGTA…	>M4S28_RS22585 tssB ATGTCACGTGATGGCTCGGTGGCTCCGAAAGAGCGAATTAATATACGTTATGTTCCAGCAACAGGCGATGCGTCTGATGATGTTGAACTGCCCCTAAGTATGATGGTTGTCGGTGACTTCACTGCTCGTGCAGATGAAACACCGATCGAAGAGCGTAATCCTATTAATATCGATAAAGATAATTTTAACGAAGTATTAGAAGGTTACGCTCCGAATATCAAAGCGAATGTCGAAAACCGTCTTTCTGATGAAGAAGGCGCGCAAATTGGCGTTGATATTACATTCAAAAATATGAAGGACTTTACTCCAGAGTCAATTGCGAAGAGCGTTCCTGAACTGAATGGCCTATTAGAACTTCGTGAAGCCTTGGTTGCATTGA…
2	M4S28_RS22590	tssC	1399012	1400487	1476	forward			M4S28_RS22590 tssC	ATGTCGGCAGAAGCACAAGCACCAGAACAAGAAGCAGCTCTAGTTGAGTCAGGCTCTCTTCTGGATAGCATTCTAAATGAGACTCGCCTTAAACCCAGTGATGAAGGTTTTGACGTTGCAAAGCGTGGCGTTGAAGCATTTATTGGTGAGTTATTAAGCAGCTCAACAGTAGAAAAAGTAGACCAGTCTTTAGTTGATTTGATGATCTCTGAGATTGATCAAAAGTTGTCTAAACAGGTTGATGCAATTCTACACAACGAAGAAGTTCAAGCGATTGAATCAACATGGCGTGGTCTTAAATATCTTGTTGATCACACGGACTTCCGTGAAAACATTCAAATCGAACTTATTTCGGCTAAGAAAGATGAAGTCCTAGATGATTTTGAAGATGCTCCTGAA…	>M4S28_RS22590 tssC ATGTCGGCAGAAGCACAAGCACCAGAACAAGAAGCAGCTCTAGTTGAGTCAGGCTCTCTTCTGGATAGCATTCTAAATGAGACTCGCCTTAAACCCAGTGATGAAGGTTTTGACGTTGCAAAGCGTGGCGTTGAAGCATTTATTGGTGAGTTATTAAGCAGCTCAACAGTAGAAAAAGTAGACCAGTCTTTAGTTGATTTGATGATCTCTGAGATTGATCAAAAGTTGTCTAAACAGGTTGATGCAATTCTACACAACGAAGAAGTTCAAGCGATTGAATCAACATGGCGTGGTCTTAAATATCTTGTTGATCACACGGACTTCCGTGAAAACATTCAAATCGAACTTATTTCGGCTAAGAAAGATGAAGTCCTAGATG…
2	M4S28_RS22595	tssE	1400548	1400958	411	forward			M4S28_RS22595 tssE	ATGGAAAAAGGTTACCGATTATTAGAACGAATTGAACTTGGTGAGCCGAAAAACTGTTATGAAAAAGTGGTTTCACATAGGCATTTAATTGAATCCATTCATCTGCACCTTGCTGATTTGCTTAATACTCATGCGGGTAATGCAATGATCGATGGGGAATATGGCTTACCTGATTTCAATGATGTTCTATCGAACAACACCAATTTAGTTCGTCACATCCAAAAGAACATCACTTCCACAATAGAAAGCTTCGAACCTCGGCTACGAAGCGTTGAAGTGCATTACCGAGAAAATCACAACAATCCTCTTCAATTAGGCTTTGGCATATGCGGAGAAGTCTTACACAACGGTGGAAAAGTTCCGATGTCTATCGATGTCTATATGGGAACTGACGGCCAA…	>M4S28_RS22595 tssE ATGGAAAAAGGTTACCGATTATTAGAACGAATTGAACTTGGTGAGCCGAAAAACTGTTATGAAAAAGTGGTTTCACATAGGCATTTAATTGAATCCATTCATCTGCACCTTGCTGATTTGCTTAATACTCATGCGGGTAATGCAATGATCGATGGGGAATATGGCTTACCTGATTTCAATGATGTTCTATCGAACAACACCAATTTAGTTCGTCACATCCAAAAGAACATCACTTCCACAATAGAAAGCTTCGAACCTCGGCTACGAAGCGTTGAAGTGCATTACCGAGAAAATCACAACAATCCTCTTCAATTAGGCTTTGGCATATGCGGAGAAGTCTTACACAACGGTGGAAAAGTTCCGATGTCTATCGATGTCT…
2	M4S28_RS22600	tssF	1400969	1402717	1749	forward			M4S28_RS22600 tssF	TTGAGTAACAGTAAATACTTTCAAGATGAACTCACATATCTACGAGAATCCGGCAGCGAATTTGCCAAGTACAATCCAAAACTGACCAACTTTTTATCTGAAGGAACATTCGATCCTGATGTAGAACGTCTTCTTGAAGGTTTTGCGTTTCTTACAGGCCGTATTAGAGAAAAAATTGATGACGAACTCCCAGAGCTCACTCAGTCGTTAATGACGCTGTTGTGGCCACATTACATGCGCTCGATTCCTTCGTTATGCATTAGCGAACTAACGCCACACTCGGGAAGTGTCACTGAAAAAACAGTGGTCAAGCGTGGGGCTGAGATGGCTAGTGAACAAGTGGAAGGTACGCAATGTTTATTCAGAACCTGTTATGACGTAGAGCTGTTCCCCTTAAAA…	>M4S28_RS22600 tssF TTGAGTAACAGTAAATACTTTCAAGATGAACTCACATATCTACGAGAATCCGGCAGCGAATTTGCCAAGTACAATCCAAAACTGACCAACTTTTTATCTGAAGGAACATTCGATCCTGATGTAGAACGTCTTCTTGAAGGTTTTGCGTTTCTTACAGGCCGTATTAGAGAAAAAATTGATGACGAACTCCCAGAGCTCACTCAGTCGTTAATGACGCTGTTGTGGCCACATTACATGCGCTCGATTCCTTCGTTATGCATTAGCGAACTAACGCCACACTCGGGAAGTGTCACTGAAAAAACAGTGGTCAAGCGTGGGGCTGAGATGGCTAGTGAACAAGTGGAAGGTACGCAATGTTTATTCAGAACCTGTTATGACG…
2	M4S28_RS22605	tssG	1402714	1403712	999	forward			M4S28_RS22605 tssG	ATGATTGATGAATTATCAGATAAAATAAACGAATTTAGCTTTTTTCAAGCAGTTTTGTTGTTAGAGAAGCATTACCAACTATTACCGGGTAGTGATTTTGTCGCGGTTGGTGAAAATAAGTATTTTTATCAAGAGAGAATTGCGTTTAGTGTTTCGCCAAACCTCTGTTTCCCCAAAAGTGATATGGAATTCATCAGTCATATGGAAAGGTCTGGTGAGCACTATTCAAGAATTGAAACTAACTTCTTAGGATTACACGGTTCAAGTTCACCTTTGCCTGCTAACTATACAGAAAAATTAGTAGGTAGAGATGATGATGATAATCCAGTTAGAGATTTCTTTGATTTCTTTCATAACAGATATACGAGCTTAATCTATCGTGTGTGGAAAAAGTACCGT…	>M4S28_RS22605 tssG ATGATTGATGAATTATCAGATAAAATAAACGAATTTAGCTTTTTTCAAGCAGTTTTGTTGTTAGAGAAGCATTACCAACTATTACCGGGTAGTGATTTTGTCGCGGTTGGTGAAAATAAGTATTTTTATCAAGAGAGAATTGCGTTTAGTGTTTCGCCAAACCTCTGTTTCCCCAAAAGTGATATGGAATTCATCAGTCATATGGAAAGGTCTGGTGAGCACTATTCAAGAATTGAAACTAACTTCTTAGGATTACACGGTTCAAGTTCACCTTTGCCTGCTAACTATACAGAAAAATTAGTAGGTAGAGATGATGATGATAATCCAGTTAGAGATTTCTTTGATTTCTTTCATAACAGATATACGAGCTTAATCTATC…
2	M4S28_RS22610		1403742	1404194	453	reverse	Lrp/AsnC family transcriptional regulator		M4S28_RS22610	ATGATGTCCAACATTAGTTTACAAGGCTTAGACAAACTAGATCGTAAAATTCTATCGAATCTACTCTCCAATGGGCGAGAATCGATTGCTAACCTTTCTCGCAACATCGGCTTGTCGCGAACAGCAGTCGCTGAACGTATCAACAGACTTGAAAAAACCGGTATTATCAAAGGGTATACGGCACAAATAAGAGTAGAAAATGACGGGAGAAAAGCGGCAAGTTATTTGCTGATTTCTTGTGAAAAAGGTAAGAAAAATGATGTAAGTAATGCGTTAAAAGAACTACCTGAAGTCAGACTTACAAGCATTGTTGGTGGTACCTACGACATTATTTCTTTGATTGAAGCACCTGACCTGCAATCAATACACCATTTATGTAATGAGATAGAGTCGTTCAAT…	>M4S28_RS22610 ATGATGTCCAACATTAGTTTACAAGGCTTAGACAAACTAGATCGTAAAATTCTATCGAATCTACTCTCCAATGGGCGAGAATCGATTGCTAACCTTTCTCGCAACATCGGCTTGTCGCGAACAGCAGTCGCTGAACGTATCAACAGACTTGAAAAAACCGGTATTATCAAAGGGTATACGGCACAAATAAGAGTAGAAAATGACGGGAGAAAAGCGGCAAGTTATTTGCTGATTTCTTGTGAAAAAGGTAAGAAAAATGATGTAAGTAATGCGTTAAAAGAACTACCTGAAGTCAGACTTACAAGCATTGTTGGTGGTACCTACGACATTATTTCTTTGATTGAAGCACCTGACCTGCAATCAATACACCATTTATGTAATGAG…
2	M4S28_RS22615	tssM	1404255	1407647	3393	reverse			M4S28_RS22615 tssM	ATGTTAAAACACAAAATAATGAGGAACCCTGTTGTTATATCGACAGCCATTTTCCTCTTTCTTGCGGCTACAATCGCTGCTATTTATATCCTCTGGCTAGATATAACAGACAAGTTTTACCTTTGGATCGCATTAGGTGCGGTAACACTTTTTTATTCGTTGTTCCAGATCACTTTATGGCTTAAGAAAAAAAGCAACAACAAAGCGCTTAAACTTGAAACAGAAGAAGAAGCGCTAGCTATGGTCATTCGCCCTCTTTTGGCAAAATCAAACAAAAAGCCTATCTACCTGATGATTGGTAATAAGTACGCGGGTAGAACTCAGTTTTTACTTAATTCCAGTGCTATCAAGCCAATGGATCAAACGCGTACCGCTAAGAATGATTTTTTCGAATGGTAT…	>M4S28_RS22615 tssM ATGTTAAAACACAAAATAATGAGGAACCCTGTTGTTATATCGACAGCCATTTTCCTCTTTCTTGCGGCTACAATCGCTGCTATTTATATCCTCTGGCTAGATATAACAGACAAGTTTTACCTTTGGATCGCATTAGGTGCGGTAACACTTTTTTATTCGTTGTTCCAGATCACTTTATGGCTTAAGAAAAAAAGCAACAACAAAGCGCTTAAACTTGAAACAGAAGAAGAAGCGCTAGCTATGGTCATTCGCCCTCTTTTGGCAAAATCAAACAAAAAGCCTATCTACCTGATGATTGGTAATAAGTACGCGGGTAGAACTCAGTTTTTACTTAATTCCAGTGCTATCAAGCCAATGGATCAAACGCGTACCGCTAAGA…
2	M4S28_RS22620		1407701	1409011	1311	reverse			M4S28_RS22620	ATGTTTTCCTCGGATTTCACAAGGCGACCTATTGATGAAGAAAAACCTAGCGGAACCAACCCAAACGCGTTAGATGATTTCACTGAGATAAAACGTCAGATTAATAACTTGAATAAGGTTACAGGTAGAGTTTCTTGGAAAAAAGTTCAGTCTTTATCTAAAGCAATACTCTCCAAAAATAGCAAAGACTTTCGATGTAGTTGCTACTTTACCGTCGCAGCAACACATAATGATGGTTTAAAAGGTTTAGCCGAAGGACTTAGCTCTGTCTTAGATCTGTGTGTCGTTTATTGGTTCACCGCATATCCTGAAGTCAGTAAATCAAACGCTAGGATCGGAGCGATTGATTGGATGGTCGAGCACACTGAAAAACGGATTAAGAACATTAAGACTAGCTCC…	>M4S28_RS22620 ATGTTTTCCTCGGATTTCACAAGGCGACCTATTGATGAAGAAAAACCTAGCGGAACCAACCCAAACGCGTTAGATGATTTCACTGAGATAAAACGTCAGATTAATAACTTGAATAAGGTTACAGGTAGAGTTTCTTGGAAAAAAGTTCAGTCTTTATCTAAAGCAATACTCTCCAAAAATAGCAAAGACTTTCGATGTAGTTGCTACTTTACCGTCGCAGCAACACATAATGATGGTTTAAAAGGTTTAGCCGAAGGACTTAGCTCTGTCTTAGATCTGTGTGTCGTTTATTGGTTCACCGCATATCCTGAAGTCAGTAAATCAAACGCTAGGATCGGAGCGATTGATTGGATGGTCGAGCACACTGAAAAACGGATTAAGAAC…
2	M4S28_RS22625		1409679	1410284	606	forward			M4S28_RS22625	ATGCGAAACCTAAGTAAAATCGGTCTAATATCCACAATGTGCCTTTTTTCGTCCATCGCAATCGCGAAGGGTGAAAGATATGGTGGTTCAGTAAATATGCTGAGCATAGACACTATAGAATATGATGAAGGGCCGAGTGGACAAGTAGATGCTCTACGTTACGGGTTCGTCCATACACGTCCAATTGATGAAAGTAACAACCGATGGCGTTGGTGGTTAGGGTTCAATTATTTAGCAGAAGATGATATCGAAGCTCCCAAGAATGGTGTGTATAACGAGGTCACCAATTACGAATTTCGTATTGTCCCTCAGTATGCTTTAGGAAGTTGGTCGGTGTTTACACCTTACATAGGAGCAGGTTTGTCTTTAGGTTACTCACAATACTCTAACCGTTGGAAA…	>M4S28_RS22625 ATGCGAAACCTAAGTAAAATCGGTCTAATATCCACAATGTGCCTTTTTTCGTCCATCGCAATCGCGAAGGGTGAAAGATATGGTGGTTCAGTAAATATGCTGAGCATAGACACTATAGAATATGATGAAGGGCCGAGTGGACAAGTAGATGCTCTACGTTACGGGTTCGTCCATACACGTCCAATTGATGAAAGTAACAACCGATGGCGTTGGTGGTTAGGGTTCAATTATTTAGCAGAAGATGATATCGAAGCTCCCAAGAATGGTGTGTATAACGAGGTCACCAATTACGAATTTCGTATTGTCCCTCAGTATGCTTTAGGAAGTTGGTCGGTGTTTACACCTTACATAGGAGCAGGTTTGTCTTTAGGTTACTCACAATAC…
2	M4S28_RS22630	tagH	1410294	1411790	1497	forward			M4S28_RS22630 tagH	ATGCGAATTAATCAATTGGTTTTGGTGATCTCAAAGTGCCCAGAAGAATACGTTGGATCTAAGAGCATAGAAATGCCTGAAGAAGGTGGTTCTATCGGTCGTGAAGCTGGATGTACAGTTTCATTGACTGATCATAATCGTTTTATATCAGGTACACATTGCCTTTTAAGCATATATGGAGATACCTATTACATTAGCGATATCAGCACCAATGGAACGTTGGTTAATGGGAATAAAATCCTGAAGAATCAACCTGTCTCATTGTGTGACGGTGATAGAGTGTCTTTAGGTCAATATGAAGTGAGTATTTCTATTGAGTTGGTAACGACTTCATATGACATCGCTTCAGAAATCGCGCCAGAAAGAGACTCTACAGATCCTTTGATGAATTTGGAAGAA…	>M4S28_RS22630 tagH ATGCGAATTAATCAATTGGTTTTGGTGATCTCAAAGTGCCCAGAAGAATACGTTGGATCTAAGAGCATAGAAATGCCTGAAGAAGGTGGTTCTATCGGTCGTGAAGCTGGATGTACAGTTTCATTGACTGATCATAATCGTTTTATATCAGGTACACATTGCCTTTTAAGCATATATGGAGATACCTATTACATTAGCGATATCAGCACCAATGGAACGTTGGTTAATGGGAATAAAATCCTGAAGAATCAACCTGTCTCATTGTGTGACGGTGATAGAGTGTCTTTAGGTCAATATGAAGTGAGTATTTCTATTGAGTTGGTAACGACTTCATATGACATCGCTTCAGAAATCGCGCCAGAAAGAGACTCTACAGATC…
2	M4S28_RS22635	tssJ	1411783	1412283	501	forward			M4S28_RS22635 tssJ	ATGCGTAAACTTATAATCCCCATTACCTTGTTTCTATTATCAGGTTGCTCTATGTGGGAGCAATTTAAAGAATCATCTGGAATTACACCAGAAACATCTTCAATTGAACTCGTGATAGAAGCGTCAGAACTTCTCAATGTACGAGAGCAGGGACAATCTTCGCCGGTTATTCTGAGAGTTCATGAACTCACTTCACCTGTTTTATTTCGTAGTTTGGATTTCTTTGCTCTATTCGAAAATGATAAAGCATCCTTAGGTGATGAGTATATTAAACGATATGAATACCAACTGCAGCCGGGCGATGAGCTACATGAGATTTTAGAGTTAGATCCAACGACGCGTGCATTAGGTTTTTCTGTGGCATTCAGAGATATTGATGGCTCGTCTTGGCGGAAGGTT…	>M4S28_RS22635 tssJ ATGCGTAAACTTATAATCCCCATTACCTTGTTTCTATTATCAGGTTGCTCTATGTGGGAGCAATTTAAAGAATCATCTGGAATTACACCAGAAACATCTTCAATTGAACTCGTGATAGAAGCGTCAGAACTTCTCAATGTACGAGAGCAGGGACAATCTTCGCCGGTTATTCTGAGAGTTCATGAACTCACTTCACCTGTTTTATTTCGTAGTTTGGATTTCTTTGCTCTATTCGAAAATGATAAAGCATCCTTAGGTGATGAGTATATTAAACGATATGAATACCAACTGCAGCCGGGCGATGAGCTACATGAGATTTTAGAGTTAGATCCAACGACGCGTGCATTAGGTTTTTCTGTGGCATTCAGAGATATTGATG…
2	M4S28_RS22640	tssK	1412295	1413620	1326	forward			M4S28_RS22640 tssK	ATGTCTTTATATAACCCAGTTGTTTGGCAAGATGGTATGTTCATGAAGCCTCAACACTTTCAGCAACTAGATAGGTCTCAAGGCAAGTTATCTAACATGCTTAGCTCTAATAGCTCTCCCTTACACTGGGGAGTGAAAAAAATTGAGATTAACACTGAGCTACTGGCACTTGGCAAAATCGGGATCACACGAGCAGAAGGTATCTTACAAGACCGTACTCCATTTGATTTACCGCTTCTTGCTGAGCTTCCAGAAGTAAGAGATGTTGACCCTTCTATTGCGGATAAAGTGGTGTATTTATGCTGTCCACTGCCATCAGAACGATCTGAACTCTTTGGCGGAAATGGAGACGGTGCTCGCTATAACATGGAAACCCAAGAAGCCGTAGATGCATGTTAT…	>M4S28_RS22640 tssK ATGTCTTTATATAACCCAGTTGTTTGGCAAGATGGTATGTTCATGAAGCCTCAACACTTTCAGCAACTAGATAGGTCTCAAGGCAAGTTATCTAACATGCTTAGCTCTAATAGCTCTCCCTTACACTGGGGAGTGAAAAAAATTGAGATTAACACTGAGCTACTGGCACTTGGCAAAATCGGGATCACACGAGCAGAAGGTATCTTACAAGACCGTACTCCATTTGATTTACCGCTTCTTGCTGAGCTTCCAGAAGTAAGAGATGTTGACCCTTCTATTGCGGATAAAGTGGTGTATTTATGCTGTCCACTGCCATCAGAACGATCTGAACTCTTTGGCGGAAATGGAGACGGTGCTCGCTATAACATGGAAACCCAAG…
2	M4S28_RS22645	icmH	1413617	1414408	792	forward			M4S28_RS22645 icmH	ATGAGTTACGCCGAAAACGACGTCACCGTAGTACTATTTCAACCAGAACCAGGCAAACCAATGGAGGTTATGCCTGCACCTGATTTATCTAGAAATATTGCGGTAAGAGACCTAAACGTGGAGAGCATGGGTGTTAACCCGTTGGTCGATCAGTTTACTTGGTTAATAGCCAGTCTCTCATGTATGTCTTCGATTCCTTGGTTGGACGATCCTGGTCCTTTTAGAGAACAAGTTGCACGAGAAATTCGTAAAGGTGAACGAAAGCTCAATGAAATGGAGTTGGATCGGGCATCAATATTGGTTATACGCTATTGCTTATGTGCAGCAATAGATGAGTCTGTGTGTAGGCAAGAGTGGGGGGCAAACAGCCATTGGAGTACAAACAGCTTATTGTCGGAG…	>M4S28_RS22645 icmH ATGAGTTACGCCGAAAACGACGTCACCGTAGTACTATTTCAACCAGAACCAGGCAAACCAATGGAGGTTATGCCTGCACCTGATTTATCTAGAAATATTGCGGTAAGAGACCTAAACGTGGAGAGCATGGGTGTTAACCCGTTGGTCGATCAGTTTACTTGGTTAATAGCCAGTCTCTCATGTATGTCTTCGATTCCTTGGTTGGACGATCCTGGTCCTTTTAGAGAACAAGTTGCACGAGAAATTCGTAAAGGTGAACGAAAGCTCAATGAAATGGAGTTGGATCGGGCATCAATATTGGTTATACGCTATTGCTTATGTGCAGCAATAGATGAGTCTGTGTGTAGGCAAGAGTGGGGGGCAAACAGCCATTGGAGTA…
2	M4S28_RS22650		1414557	1416014	1458	forward	Contains DUF4150		M4S28_RS22650	ATGGGCGTAACAGTTTGTGCGAATGGACTCAGCGTAGTTCATCAAGGCTCAGGAGGAGAAGCGAACGCAACACTCCCTGATGTTTGTTTAACAACAGTCGGCAAACCTGTTGTTCCTATCCCTTATGGTAACAATGCAAAGTCCGCCGATTTAGCGGGCGGCACCACGACCGTCTCTATGGATGGCGGTAACAGCATTGCTATAAAAGGCAGTAAATTCAGCGCTAGTACTGGCGATGCCGGTGGTGATAAAAAGGGTGTAGCCTCAGGTACTATTGAAGCCGAGGCCGAATTCATATCAGCTTCTCCTACCGTTAAGTTCGAAGGTATCGGTGTATGCCGCCTTTCTGACCAGATGACTATGAATAAAGCCAACACCATGTGTCTTGGCGGCGCGCAA…	>M4S28_RS22650 ATGGGCGTAACAGTTTGTGCGAATGGACTCAGCGTAGTTCATCAAGGCTCAGGAGGAGAAGCGAACGCAACACTCCCTGATGTTTGTTTAACAACAGTCGGCAAACCTGTTGTTCCTATCCCTTATGGTAACAATGCAAAGTCCGCCGATTTAGCGGGCGGCACCACGACCGTCTCTATGGATGGCGGTAACAGCATTGCTATAAAAGGCAGTAAATTCAGCGCTAGTACTGGCGATGCCGGTGGTGATAAAAAGGGTGTAGCCTCAGGTACTATTGAAGCCGAGGCCGAATTCATATCAGCTTCTCCTACCGTTAAGTTCGAAGGTATCGGTGTATGCCGCCTTTCTGACCAGATGACTATGAATAAAGCCAACACCATGTGT…
2	M4S28_RS22655	VgrG	1416026	1418182	2157	forward			M4S28_RS22655 VgrG	ATGGATGCAGTTTTTCCGATAGCGCAACGAGAAGGCGATGCTTACCATACGCTTAGTGATTTTACTAAGTTGTTTGATCAAGCTAAGAGCGGTCGTTATTTAATAGGGCAAGGCTATGGTTGGCATAGTGGGGTTCATTTAACATCAAAAATGCTACCTTGGGGTAAGGGCCTCAGACCTATTCAAGCGATGCTTGATGGTAAAATTGTAGCGTTTCGCATATATCCGGACTACCAAGTAGCGACCTATCAAGATCAAGAATTTAAATACAGCAATAACTTAGTACTTATTGAGCATGAGGCTGTAAACCCGAAAGAAAGTGAAGAAGCCTTTAAATTCTATTCACTTTATATGCACCTTGCGCCACCTTCAGATATTGGCGCCAATTCATCTATAACC…	>M4S28_RS22655 VgrG ATGGATGCAGTTTTTCCGATAGCGCAACGAGAAGGCGATGCTTACCATACGCTTAGTGATTTTACTAAGTTGTTTGATCAAGCTAAGAGCGGTCGTTATTTAATAGGGCAAGGCTATGGTTGGCATAGTGGGGTTCATTTAACATCAAAAATGCTACCTTGGGGTAAGGGCCTCAGACCTATTCAAGCGATGCTTGATGGTAAAATTGTAGCGTTTCGCATATATCCGGACTACCAAGTAGCGACCTATCAAGATCAAGAATTTAAATACAGCAATAACTTAGTACTTATTGAGCATGAGGCTGTAAACCCGAAAGAAAGTGAAGAAGCCTTTAAATTCTATTCACTTTATATGCACCTTGCGCCACCTTCAGATATTG…
