# Supplementary material for: Comparative Genomic Analysis of a Novel Vibrio sp. Isolated from an Ulcer Disease Event in Atlantic Salmon (Salmo salar)
Source: Microorganisms. 2023 Jul 2;11(7):1736. doi: 10.3390/microorganisms11071736 (PMC10385127; doi:10.3390/microorganisms11071736)
Supplement: Supplementary file 1 [file microorganisms-11-01736-s001.zip › Supplemetary file 5- Comparison of GI21 to GI12.xlsx]

## Sheet: Sheet1
Comparison of GI21 to GI12
Gene	Locus Tag	Compared to:	% identity	% similarity
tssH	M4S28_RS22540	M4S28_RS10495	42	61
hcp	M4S28_RS22545	M4S28_RS10460	-	-
vgrG	M4S28_RS22550	M4S28_RS10440	31	51
vgrG	M4S28_RS22555	M4S28_RS10440	-	-
	M4S28_RS22560	-	-	-
	M4S28_RS22565	-	-	-
	M4S28_RS22570	-	-	-
	M4S28_RS22575	-	-	-
tssA	M4S28_RS22580	M4S28_RS10455	26	38
tssB	M4S28_RS22585	M4S28_RS10465	33	50
tssC	M4S28_RS22590	M4S28_RS10470 & M4S28_RS10475	34 & 26	54 & 44
tssE	M4S28_RS22595	M4S28_RS10480	27	39
tssF	M4S28_RS22600	M4S28_RS10485	24	46
tssG	M4S28_RS22605	M4S28_RS10490	21	39
	M4S28_RS22610	-
tssM	M4S28_RS22615	M4S28_RS10535	21	40
tssA	M4S28_RS22620	M4S28_RS10455	-	-
	M4S28_RS22625	-	-	-
tagH	M4S28_RS22630	-	-	-
tssJ	M4S28_RS22635	M4S28_RS10520	24	46
tssK	M4S28_RS22640	M4S28_RS10525	29	49
tssL	M4S28_RS22645	M4S28_RS10530	28	48
	M4S28_RS22650	-	-	-
vgrG	M4S28_RS22655	M4S28_RS10440	-	-
